# Supplementary material for: The Bio Economic Seaweed Model (BESeM) for modelling tropical seaweed cultivation – experimentation and modelling
Source: J Appl Phycol. 2022 Aug 19;34(5):2627–44. doi: 10.1007/s10811-022-02799-8 (PMC9390115; doi:10.1007/s10811-022-02799-8)
Supplement: Supplementary file 1 — (CSV 666 bytes) [file 10811_2022_2799_MOESM1_ESM.csv]

Datasheet semidry weights
3 samples taken from white big bags when seaweed collector comes to village					Calculated variables
Species	Date	Sample nr	Weight semi dry (gram)	Oven dry weight at 24 h (gram)	Dry matter content	Moisture content	Comment
Gracilaria	19/06/21	1	201.42	101	50%	50%	discarded as outlier
Gracilaria	19/06/21	2	204.62	140	68%	32%
Gracilaria	19/06/21	3	214.26	154	72%	28%
Gracilaria	03/07/21	1	200.98	147	73%	27%
Gracilaria	03/07/21	2	202.96	142	70%	30%
Gracilaria	03/07/21	3	200.9	143	71%	29%
Gracilaria	10/07/21	1	200.27	138	69%	31%
Gracilaria	10/07/21	2	200.41	148	74%	26%
Gracilaria	10/07/21	3	201.39	136	68%	32%
