# Supplementary material for: The Bio Economic Seaweed Model (BESeM) for modelling tropical seaweed cultivation – experimentation and modelling
Source: J Appl Phycol. 2022 Aug 19;34(5):2627–44. doi: 10.1007/s10811-022-02799-8 (PMC9390115; doi:10.1007/s10811-022-02799-8)
Supplement: Supplementary file 2 — (CSV 18 kb) [file 10811_2022_2799_MOESM2_ESM.csv]

Sample weeknr	Days after planting	Date	SiteNr	SiteLetter	Replicate	Time	Seafloor depth (cm)	Depth of the line (cm)	Sea temperature ()	Salinity (psu)	pH	Dissolved Oxygen (DO)	clarity (secchi disk) (cm)	Nitrate (ppm)	Phosphate (ppm)	Ammonium (ppm)
1	7	2021-06-12	1	A	1									0.027168475	0.079850159	0.000792358
1	7	2021-06-12	1	A	2									0.059493573	0.366656508	0.001236671
1	7	2021-06-12	1	A	3									0.027938121	0.091532698	0.001532879
1	7	2021-06-12	2	B	1									0.021011314	0.030783492	0.000940462
1	7	2021-06-12	2	B	2									0.04563996	0.038377143	0.001236671
1	7	2021-06-12	2	B	3									0.017932733	0.03896127	0.001532879
1	7	2021-06-12	3	D	1									0.054106057	0.036624762	0.000718306
1	7	2021-06-12	3	D	2									0.016393443	0.044218413	0.000792358
1	7	2021-06-12	3	D	3									0.02639883	0.047723175	0.001310723
1	7	2021-06-12	4	E	1									0.029477411	0.102631111	0.002569609
1	7	2021-06-12	4	E	2									0.021780959	0.10087873	0.002051244
1	7	2021-06-12	4	E	3									0.024089895	0.093285079	0.0022734
1	7	2021-06-12	5	G	1									0.015623797	0.030199365	0.000718306
1	7	2021-06-12	5	G	2									0.044870315	0.038377143	0.001162618
1	7	2021-06-12	5	G	3									0.031786346	0.037793016	0.001606931
1	7	2021-06-12	6	H	1									0.067959671	0.036624762	0.000792358
1	7	2021-06-12	6	H	2									0.037173863	0.038377143	0.002791765
1	7	2021-06-12	6	H	3									0.015623797	0.029615238	0.001458827
2	14	2021-06-19	1	A	1	11:20	81	27	32	31	8.06	4.10	38	0.014854152	0.034872381	0.000348045
2	14	2021-06-19	1	A	2	11:21	81	21	32	31	7.98	4.03	28	0.020241669	0.047139048	0.000273993
2	14	2021-06-19	1	A	3	11:29	71	15	32	31	7.96	4.09	30	0.025629185	0.04480254	0.000570201
2	14	2021-06-19	2	B	1	13:32	66	25	33	31	8.62	3.86	19	0.014854152	0.044218413	0.000422097
2	14	2021-06-19	2	B	2	13:35	61	9	33	31	8.20	3.87	23	0.017163088	0.051812063	0.000644254
2	14	2021-06-19	2	B	3	13:39	64	28	33	31	8.19	3.86	20	0.022550604	0.053564444	0.00086641
2	14	2021-06-19	3	D	1	12:40	67	36	33	31	8.14	3.95	46	0.014084507	0.032535873	0.000792358
2	14	2021-06-19	3	D	2	12:53	62	10	33	31	7.82	3.99	42	0.022550604	0.040713651	0.0039766
2	14	2021-06-19	3	D	3	12:56	64	36	33	31	8.17	3.88	28	0.016393443	0.041881905	0.001236671
2	14	2021-06-19	4	E	1	11:40	58	16	31	31	7.90	4.11	16	0.015623797	0.040129524	0.000644254
2	14	2021-06-19	4	E	2	11:44	61	10	31	31	7.82	4.02	36	0.017932733	0.048307302	0.000273993
2	14	2021-06-19	4	E	3	11:51	72	24	31	31	8.08	4.00	45	0.019472023	0.048307302	0.001162618
2	14	2021-06-19	5	G	1	13:50	58	33	33	31	8.02	3.85	20	0.015623797	0.052980317	0.002199348
2	14	2021-06-19	5	G	2	13:54	57	14	33	31	8.02	3.86	32	0.015623797	0.061158095	0.000940462
2	14	2021-06-19	5	G	3	13:58	56	15	33	31	8.02	3.93	27	0.017163088	0.059989841	0.001236671
2	14	2021-06-19	6	H	1	13:04	64	15	32	31	8.13	3.86	44	0.024089895	0.034872381	0.000273993
2	14	2021-06-19	6	H	2	13:07	63	9	32	31	8.10	3.94	30	0.021780959	0.047723175	0.000496149
2	14	2021-06-19	6	H	3	13:15	65	11	32	31	8.05	3.95	33	0.02639883	0.044218413	0.000718306
3	21	2021-06-26	1	A	1	10:35	120	24	31	31	8.11	4.22	52.5	0.017163088	0.026694603	0.000348045
3	21	2021-06-26	1	A	2	10:50	120	64	31	31	7.76	4.35	42	0.02639883	0.036040635	0.000348045
3	21	2021-06-26	1	A	3	11:00	126	60	31	31	7.5	4.33	43	0.017932733	0.032535873	0.000940462
3	21	2021-06-26	2	B	1	13:25	119	63	32	31	8.15	4.25	42	0.018702378	0.018516825	5.18365E-05
3	21	2021-06-26	2	B	2	13:28	117	15	32	31	8.22	4.27	48.5	0.017932733	0.009754921
3	21	2021-06-26	2	B	3	13:37	120	36	32	31	8.36	4.35	47.5	0.048718541	0.046554921	0.000718306
3	21	2021-06-26	3	D	1	12:15	124	64	31	31	7.87	4.09	45.5	0.017163088	0.022605714	0.000125889
3	21	2021-06-26	3	D	2	12:20	125	24	31	31	8.7	4.28	40.5	0.018702378	0.029615238	0.000273993
3	21	2021-06-26	3	D	3	12:32	128	66	31	31	8.24	4.34	40	0.033325637	0.030783492	0.000718306
3	21	2021-06-26	4	E	1	11:23	110	20	31	31	7.3	4.73	38.5	0.067959671	0.018516825
3	21	2021-06-26	4	E	2	11:27	121	15	31	31	7.5	4.33	50.5	0.027938121	0.026694603
3	21	2021-06-26	4	E	3	11:37	124	61	31	31	8.08	4.39	51	0.049488186	0.026694603	0.000348045
3	21	2021-06-26	5	G	1	13:15	117	15	31	31	7.89	3.94	50.5	0.022550604	0.019100952	0.000125889
3	21	2021-06-26	5	G	2	13:17	117	50	31	31	8.15	4.13	55	0.018702378	0.026694603	0.000496149
3	21	2021-06-26	5	G	3	13:21	116	25	31	31	8.18	4.17	51	0.015623797	0.026110476	0.001236671
3	21	2021-06-26	6	H	1	12:40	125	68	31	31	8.08	3.49	46	0.024089895	0.022021587	5.18365E-05
3	21	2021-06-26	6	H	2	12:45	120	17	31	31	8.01	4.02	36.5	0.017932733	0.030783492	0.000273993
3	21	2021-06-26	6	H	3	12:50	128	38	31	31	8.06	4.02	36	0.016393443	0.030783492	0.000125889
4	28	2021-07-03	1	A	1	12:23	61	10	31	25	8.03	4.11	33	0.036404218	0.090948571	0.00086641
4	28	2021-07-03	1	A	2	12:25	66	9	31	26	8.03	4.1	38.5	0.04410067	0.098542222	0.001162618
4	28	2021-07-03	1	A	3	12:28	68	27	31	26	8	4.09	30.5	0.067190025	0.091532698	0.001236671
4	28	2021-07-03	2	B	1	14:01	46	14	31	24	8.05	4.09	34.5	0.050257831	0.110224762	0.000644254
4	28	2021-07-03	2	B	2	14:03	49	28	31	24	8.08	4.1	39.5	0.041791734	0.119570794	0.001532879
4	28	2021-07-03	2	B	3	14:06	50	13	31	24	8.13	4.1	25	0.050257831	0.117234286	0.001829088
4	28	2021-07-03	3	D	1	13:32	46	32	31	26	8.12	4.04	36	0.032555992	0.099710476	0.001606931
4	28	2021-07-03	3	D	2	13:35	44	16	31	26	8.08	4.05	32.5	0.012545217	0.092116825	0.001829088
4	28	2021-07-03	3	D	3	13:38	43	18	31	26	8.13	4.05	33	0.047948896	0.08744381	0.000718306
4	28	2021-07-03	4	E	1	12:38	45	20	31	25	7.97	4.13	25	0.032555992	0.102046984	0.001606931
4	28	2021-07-03	4	E	2	12:41	46	14	31	26	7.98	4.1	22.5	0.067959671	0.100294603	0.001532879
4	28	2021-07-03	4	E	3	12:45	57	14	31	26	8.04	4.1	22	0.024089895	0.105551746	0.000644254
4	28	2021-07-03	5	G	1	14:12	42	31	31	23	8.13	4.13	22.5	0.021780959	0.142935873	0.001606931
4	28	2021-07-03	5	G	2	14:15	40	16	31	26	8.16	4.13	24	0.057954283	0.134758095	0.001680983
4	28	2021-07-03	5	G	3	14:18	40	12	31	22	8.13	4.13	25	0.057184638	0.131253333	0.00086641
4	28	2021-07-03	6	H	1	13:42	50	16	31	25	8.15	4.09	35	0.016393443	0.119570794	0.001162618
4	28	2021-07-03	6	H	2	13:46	47	14	31	25	8.14	4.19	36.5	0.067959671	0.116650159	0.001088566
4	28	2021-07-03	6	H	3	13:51	49	10	31	25	8.13	4.22	34.5	0.047948896	0.110224762	0.000422097
5	35	2021-07-10	1	A	1	10:00	102	43	30	32	7.91	4	57	0.011005926	0.030783492	0.001606931
5	35	2021-07-10	1	A	2	10:05	107	5	30	32	8.08	4.1	60	0.008696991	0.029031111	0.001606931
5	35	2021-07-10	1	A	3	10:08	106	60	30	32	8.05	4.06	56.5	0.006388055	0.032535873	0.001606931
5	35	2021-07-10	2	B	1	12:20	94	7	31	32	7.25	4.8	60.5	0.009466636	0.042466032	0.001606931
5	35	2021-07-10	2	B	2	12:23	96	36	31	32	7.3	4.69	58	0.012545217	0.028446984	0.001606931
5	35	2021-07-10	2	B	3	12:25	97	45	31	32	7.5	4.78	56.5	0.022550604	0.044218413	0.001606931
5	35	2021-07-10	3	D	1	11:48	97	30	30	32	8.08	4.53	44.5	0.014084507	0.046554921	0.001606931
5	35	2021-07-10	3	D	2	11:51	100	14	30	32	7.69	4.74	41.5	0.010236281	0.022021587	0.001606931
5	35	2021-07-10	3	D	3	11:53	97	52	30	32	7.52	4.54	53.5	0.00561841	0.027862857	0.001606931
5	35	2021-07-10	4	E	1	10:15	88	56	30	32	8	4.19	59	0.006388055	0.025526349	0.001606931
5	35	2021-07-10	4	E	2	10:18	90	16	30	32	8.41	4.22	79	0.015623797	0.031951746	0.001606931
5	35	2021-07-10	4	E	3	10:25	100	42	30	32	8.22	4.68	69.5	0.004848765	0.013259683	0.001606931
5	35	2021-07-10	5	G	1	12:30	90	28	31	32	8.06	4.89	56.5	0.00561841	0.034288254	0.001606931
5	35	2021-07-10	5	G	2	12:32	92	13	31	32	7.03	4.88	67	0.010236281	0.024358095	0.001606931
5	35	2021-07-10	5	G	3	12:34	88	39	31	32	7.03	4.86	60.5	0.006388055	0.024358095	0.001606931
5	35	2021-07-10	6	H	1	12:01	100	13	31	32	7.68	4.72	57	0.00561841	0.037208889	0.001606931
5	35	2021-07-10	6	H	2	12:05	102	21	31	32	8.21	4.65	52	0.013314862	0.034872381	0.001606931
5	35	2021-07-10	6	H	3	12:09	100	38	31	32	8.29	4.88	55.5	0.00561841	0.030783492	0.001606931
6	42	2021-07-17	1	A	1	13:53	42	14	28	7	7.7	5.14	31	0.257292388	0.227634286	0.002791765
6	42	2021-07-17	1	A	2	13:56	43	9	28	7	7.77	5.06	27.5	0.159547449	0.230554921	0.00331013
6	42	2021-07-17	1	A	3	13:58	46	9	28	7	7.76	5.01	28.5	0.231894097	0.165716825	0.002643661
6	42	2021-07-17	2	B	1	12:48	43	15	29	10	8.11	5.06	33.5	0.129531286	0.204853333	0.001532879
6	42	2021-07-17	2	B	2	12:50	46	15	29	10	8.08	4.85	30.5	0.121834834	0.227634286	0.003013922
6	42	2021-07-17	2	B	3	12:52	45	14	29	10	8.06	4.72	33.5	0.121834834	0.250415238	0.001829088
6	42	2021-07-17	3	D	1	13:16	45	13	29	10	8.01	4.81	34	0.166474255	0.214199365	0.001755036
6	42	2021-07-17	3	D	2	13:18	44	12	29	10	7.98	4.78	35.5	0.134149157	0.213615238	0.002569609
6	42	2021-07-17	3	D	3	13:21	44	12	29	10	7.96	4.74	35.5	0.102593704	0.218872381	0.001755036
6	42	2021-07-17	4	E	1	14:04	36	13	28	7	8.03	5.12	16.5	0.371969522	0.162212063	0.002495557
6	42	2021-07-17	4	E	2	14:07	26	8	28	7	7.89	4.98	12.5	0.307319326	0.172142222	0.003162026
6	42	2021-07-17	4	E	3	14:10	28	11	28	7	7.94	5.02	16	0.272685292	0.170389841	0.004050652
6	42	2021-07-17	5	G	1	12:32	43	17	29	14	7.76	6.54	35	0.048718541	0.157539048	0.007160841
6	42	2021-07-17	5	G	2	12:35	43	13	29	14	7.85	4.52	33	0.0872008	0.179151746	0.0022734
6	42	2021-07-17	5	G	3	12:37	43	11	29	14	7.96	4.54	36	0.057184638	0.188497778	0.001606931
6	42	2021-07-17	6	H	1	13:03	48	13	29	11	8.1	4.98	39	0.095666898	0.202516825	0.001606931
6	42	2021-07-17	6	H	2	13:06	48	20	29	11	8.09	4.85	36.5	0.137227738	0.200180317	0.002569609
-1	-7	2021-07-17	6	L	3									0.373508812	0.179735873	0.002643661
7	49	2021-07-24	1	A	1	13:11	78	13	29	30	8.05	4.82	44.5	0.015623797	0.054148571	0.001458827
7	49	2021-07-24	1	A	2	13:11	80	17	29	30	8.11	4.85	50	0.02639883	0.057069206	0.000125889
7	49	2021-07-24	1	A	3	13:11	80	18	29	30	8.16	5.04	47.5	0.022550604	0.036040635	0.000348045
7	49	2021-07-24	2	B	1	13:11	109	50	29	31	8.87	7.63	44	0.018702378	0.031367619	0.000718306
7	49	2021-07-24	2	B	2	13:11	110	15	29	31	7.88	7.87	49.5	0.021780959	0.033704127	0.000199941
7	49	2021-07-24	2	B	3	13:11	110	44	29	31	7.75	7.87	58.5	0.027938121	0.030783492	5.18365E-05
7	49	2021-07-24	3	D	1	13:11	94	26	29	31	8.3	4.25	45.5	0.015623797	0.047723175	0.00086641
7	49	2021-07-24	3	D	2	13:11	91	15	29	31	8.3	4.4	41.5	0.023320249	0.036624762	0.000348045
7	49	2021-07-24	3	D	3	13:11	88	13	29	31	8.25	4.67	34.5	0.040252444	0.030783492	0.000496149
7	49	2021-07-24	4	E	1	13:11	55	16	29	28	8.19	5.25	19.5	0.019472023	0.059405714	0.00086641
7	49	2021-07-24	4	E	2	13:11	55	14	29	28	8.19	5.25	29	0.027938121	0.055316825	0.000125889
7	49	2021-07-24	4	E	3	13:11	66	13	29	28	8.2	5.13	38.5	0.019472023	0.037793016	0.000199941
7	49	2021-07-24	5	G	1	13:11	106	20	29	31	8.13	6.6	48	0.031016701	0.020269206	0.00086641
7	49	2021-07-24	5	G	2	13:11	105	15	29	31	8.3	7.42	45	0.019472023	0.031367619
7	49	2021-07-24	5	G	3	13:11	105	50	29	31	8.29	7.61	46.5	0.025629185	0.039545397	0.000125889
7	49	2021-07-24	6	H	1	13:11	102	39	29	31	8.31	7.75	55.5	0.024089895	0.037793016	0.000792358
0	0	2021-07-24	6	L	1									0.021780959	0.022605714	0.000718306
7	49	2021-07-24	6	H	2	13:11	97	15	29	31	8.32	7.92	46	0.02485954	0.043634286	0.000273993
0	0	2021-07-24	6	L	2									0.034864927	0.023189841
7	49	2021-07-24	6	H	3	13:11	98	27	29	31	8.71	7.96	47.5	0.027938121	0.043634286	0.000273993
0	0	2021-07-24	6	L	3									0.031016701	0.023189841	5.18365E-05
9	63	2021-08-07	1	A	1	14:22	40	7	32	29	8.16	6.57	31.5	0.023320249	0.100294603	0.000792358
9	63	2021-08-07	1	A	2	14:26	44	9	32	29	8.15	6.61	35	0.022550604	0.10087873	0.000792358
9	63	2021-08-07	1	A	3	14:30	44	12	32	29	8.16	6.5	27	0.024089895	0.099126349	0.00086641
9	63	2021-08-07	2	B	1	13:20	61	19	31	32	8.2	7.13	50.5	0.017932733	0.046554921	0.001014514
9	63	2021-08-07	2	B	2	13:23	60	29	31	32	8.2	6.88	55.5	0.022550604	0.047139048	0.001014514
9	63	2021-08-07	2	B	3	13:27	60	27	31	32	8.2	6.87	52.5	0.016393443	0.037793016	0.001236671
9	63	2021-08-07	3	D	1	12:50	66	27	31	32	8.24	7.38	43.5	0.014854152	0.061742222	0.00086641
9	63	2021-08-07	3	D	2	12:54	64	16	31	32	8.01	7.26	31.5	0.022550604	0.044218413	0.001977192
9	63	2021-08-07	3	D	3	12:57	67	21	31	32	8.22	7.11	31.5	0.02639883	0.035456508	0.001606931
9	63	2021-08-07	4	E	1	14:33	40	12	32	29	8.45	5.96	33.5	0.020241669	0.095621587	0.001162618
9	63	2021-08-07	4	E	2	14:37	28	13	32	29	8.4	6.23	30.5	0.021780959	0.08744381	0.000570201
9	63	2021-08-07	4	E	3	14:40	31	13	32	29	8.16	6.38	30.5	0.024089895	0.086275556	0.001014514
9	63	2021-08-07	5	G	1	13:31	52	21	31	31	8.2	6.74	29.5	0.018702378	0.048307302	0.000940462
9	63	2021-08-07	5	G	2	13:34	52	9	31	31	8.2	6.63	40.5	0.019472023	0.054148571	0.00086641
9	63	2021-08-07	5	G	3	13:37	51	15	31	31	8.15	6.8	43.5	0.017932733	0.043050159	0.000792358
9	63	2021-08-07	6	H	1	13:05	67	18	31	32	8.21	7.03	63.5	0.027168475	0.042466032	0.000644254
9	63	2021-08-07	6	H	2	13:08	64	12	31	32	8.22	6.94	46.5	0.021011314	0.04480254	0.000718306
9	63	2021-08-07	6	H	3	13:12	65	12	31	32	8.21	6.92	51	0.014854152	0.04480254	0.000496149
11	77	2021-08-21	1	A	1	14:27	45	17	30	32	7.52	5.25	18	0.027938121	0.058821587	0.001977192
11	77	2021-08-21	1	A	2	14:28	46	11	30	32	7.53	5.08	22.5	0.030247056	0.061158095	0.001236671
11	77	2021-08-21	1	A	3	14:30	49	15	30	32	7.54	5.15	17.5	0.021011314	0.057653333	0.001236671
11	77	2021-08-21	2	B	1	13:44	57	15	30	33	7.53	5.38	30.5	0.019472023	0.042466032	0.001088566
11	77	2021-08-21	2	B	2	13:46	58	10	30	33	7.54	5.55	38.5	0.021011314	0.044218413	0.001088566
11	77	2021-08-21	2	B	3	13:48	56	17	30	33	7.49	5.59	38.5	0.034864927	0.040713651	0.001458827
11	77	2021-08-21	3	D	1	12:47	78	26	30	33	7.54	3.98	32	0.022550604	0.034872381	0.001977192
11	77	2021-08-21	3	D	2	12:50	76	17	30	33	7.53	5.93	42.5	0.017932733	0.037793016	0.00190314
11	77	2021-08-21	3	D	3	12:52	77	26	30	33	7.52	5.8	40.5	0.018702378	0.042466032	0.001755036
11	77	2021-08-21	4	E	1	14:15	47	12	30	32	7.48	5.34	40.5	0.04410067	0.059989841	0.001014514
11	77	2021-08-21	4	E	2	14:17	39	14	30	32	7.45	5.49	37.5	0.02485954	0.057069206	0.00086641
11	77	2021-08-21	4	E	3	14:19	32	11	30	32	7.48	5.36	33	0.041791734	0.059989841	0.001162618
11	77	2021-08-21	5	G	1	13:20	39	13	30	33	7.5	5.14	43.5	0.020241669	0.041297778	0.002199348
11	77	2021-08-21	5	G	2	13:23	39	14	30	33	7.45	5.28	44.5	0.017163088	0.039545397	0.001829088
11	77	2021-08-21	5	G	3	13:26	56	19	30	33	7.5	5.2	38	0.016393443	0.045386667	0.001829088
11	77	2021-08-21	6	H	1	13:01	79	37	30	33	7.47	5.75	50.5	0.019472023	0.042466032	0.00190314
11	77	2021-08-21	6	H	2	13:04	75	11	30	33	7.45	5.71	48	0.020241669	0.041297778	0.002347453
11	77	2021-08-21	6	H	3	13:07	77	13	30	33	7.47	5.78	48	0.016393443	0.041297778	0.001680983
13	91	2021-09-04	1	A	1	13:49	43	14	31	32	8.33	4.75	24
13	91	2021-09-04	1	A	2	13:52	55	13	31	32	8.31	4.85	23
13	91	2021-09-04	1	A	3	13:55	49	16	31	32	8.32	4.71	22
13	91	2021-09-04	2	B	1	13:09	58	28	30	32	8.41	5.25	24
13	91	2021-09-04	2	B	2	13:12	57	13	30	32	8.35	5.06	22.5
13	91	2021-09-04	2	B	3	13:15	55	20	30	32	8.35	5.23	20
13	91	2021-09-04	3	D	1	12:28	63	30	30	33	8.32	5.83	13.5
13	91	2021-09-04	3	D	2	12:31	61	11	30	33	8.37	5.82	7
13	91	2021-09-04	3	D	3	12:34	66	13	30	33	8.4	5.85	11
13	91	2021-09-04	4	E	1	14:01	39	10	31	32	8.13	5	15.5
13	91	2021-09-04	4	E	2	14:05	28	9	31	32	8.25	4.74	18.5
13	91	2021-09-04	4	E	3	14:07	28	8	31	32	8.35	4.65	18.5
13	91	2021-09-04	5	G	1	12:55	55	16	30	32	8.37	5.65	30
13	91	2021-09-04	5	G	2	12:58	50	13	30	32	8.34	5.75	20
13	91	2021-09-04	5	G	3	13:01	55	17	30	32	8.33	5.87	22.5
13	91	2021-09-04	6	H	1	12:39	68	20	30	33	8.25	6.24	14
13	91	2021-09-04	6	H	2	12:41	64	17	30	33	8.27	6.25	18
13	91	2021-09-04	6	H	3	12:45	69	13	30	33	8.3	6.29	22.5
15	105	2021-09-18	1	A	1	14:47	33	23	33	28	8.08	4.38	21	0.024089895	0.051023492	0.001384775
15	105	2021-09-18	1	A	2	14:52	23	10	33	28	8.21	4.25	14.5	0.020241669	0.049563175	0.001014514
15	105	2021-09-18	1	A	3	14:58	19	8	33	28	8.11	4.3	15	0.028707766	0.049563175	0.00086641
15	105	2021-09-18	2	B	1	14:15	45	24	32	31	8.02	5.73	33.5	0.020241669	0.027658413	0.001088566
15	105	2021-09-18	2	B	2	14:18	37	15	32	31	8.04	5.28	23.5	0.029477411	0.027950476	0.000348045
15	105	2021-09-18	2	B	3	14:21	37	14	32	31	8.05	5.14	22.5	0.022550604	0.028534603	0.000422097
15	105	2021-09-18	3	D	1	13:34	48	17	32	31	6.28	5.05	34.5	0.023320249	0.02240127	0.000940462
15	105	2021-09-18	3	D	2	13:36	51	18	32	31	6.15	5.12	22	0.02485954	0.021817143	0.001532879
15	105	2021-09-18	3	D	3	13:40	38	15	32	31	6.13	5.15	20	0.02485954	0.021817143	0.00086641
15	105	2021-09-18	4	E	1	14:31	30	8	33	28	8.2	5.75	21	0.029477411	0.049563175	0.001014514
15	105	2021-09-18	4	E	2	14:35	34	7	33	28	8.12	5.77	21	0.027168475	0.047226667	0.000199941
15	105	2021-09-18	4	E	3	14:40	34	13	33	28	8.11	5.36	22.5	0.018702378	0.051023492	0.000422097
15	105	2021-09-18	5	G	1	14:00	39	13	32	31	7.62	5.56	31.5	0.014084507	0.031747302	0.001014514
15	105	2021-09-18	5	G	2	14:04	38	14	32	31	7.8	5.25	23	0.018702378	0.030579048	0.001236671
15	105	2021-09-18	5	G	3	14:08	38	14	32	31	7.9	5.3	23.5	0.015623797	0.029702857	0.001162618
15	105	2021-09-18	6	H	1	13:49	54	21	32	31	7.98	5.73	30	0.017932733	0.027658413	0.001532879
15	105	2021-09-18	6	H	2	13:52	48	23	32	31	8.04	5.29	28.5	0.013314862	0.025029841	0.000792358
15	105	2021-09-18	6	H	3	13:54	43	17	32	31	8.05	5.34	24.5	0.011775571	0.027074286	0.000940462
17	120	2021-10-03	1	A	1									0.024089895	0.051023492	0.001384775
17	120	2021-10-03	1	A	2									0.020241669	0.049563175	0.001014514
17	120	2021-10-03	1	A	3									0.028707766	0.049563175	0.00086641
17	120	2021-10-03	2	B	1									0.020241669	0.027658413	0.001088566
17	120	2021-10-03	2	B	2									0.029477411	0.027950476	0.000348045
17	120	2021-10-03	2	B	3									0.022550604	0.028534603	0.000422097
17	120	2021-10-03	3	D	1									0.023320249	0.02240127	0.000940462
17	120	2021-10-03	3	D	2									0.02485954	0.021817143	0.001532879
17	120	2021-10-03	3	D	3									0.02485954	0.021817143	0.00086641
17	120	2021-10-03	4	E	1									0.029477411	0.049563175	0.001014514
17	120	2021-10-03	4	E	2									0.027168475	0.047226667	0.000199941
17	120	2021-10-03	4	E	3									0.018702378	0.051023492	0.000422097
17	120	2021-10-03	5	G	1									0.014084507	0.031747302	0.001014514
17	120	2021-10-03	5	G	2									0.018702378	0.030579048	0.001236671
17	120	2021-10-03	5	G	3									0.015623797	0.029702857	0.001162618
17	120	2021-10-03	6	H	1									0.017932733	0.027658413	0.001532879
17	120	2021-10-03	6	H	2									0.013314862	0.025029841	0.000792358
17	120	2021-10-03	6	H	3									0.011775571	0.027074286	0.000940462
