# Supplementary material for: The Bio Economic Seaweed Model (BESeM) for modelling tropical seaweed cultivation – experimentation and modelling
Source: J Appl Phycol. 2022 Aug 19;34(5):2627–44. doi: 10.1007/s10811-022-02799-8 (PMC9390115; doi:10.1007/s10811-022-02799-8)
Supplement: Supplementary file 3 — (CSV 23 kb) [file 10811_2022_2799_MOESM3_ESM.csv]

StartDate	Lokasi	SiteLetter	SpeciesLetter	PlantNr	Kode	FreshWeight (g)
2021-06-05	1	A	G	1	AG1	11.12
2021-06-05	1	A	G	2	AG2	11.35
2021-06-05	1	A	G	3	AG3	11.22
2021-06-05	1	A	G	4	AG4	11.59
2021-06-05	1	A	G	5	AG5	10.96
2021-06-05	1	A	G	6	AG6	10.54
2021-06-05	1	A	G	7	AG7	10.26
2021-06-05	1	A	G	8	AG8	11.21
2021-06-05	1	A	G	9	AG9	11.09
2021-06-05	1	A	G	10	AG10	11.67
2021-06-05	1	A	G	11	AG11	11
2021-06-05	1	A	G	12	AG12	11.24
2021-06-05	1	A	G	13	AG13	10.76
2021-06-05	1	A	G	14	AG14	10.34
2021-06-05	1	A	G	15	AG15	11.03
2021-06-05	1	A	G	16	AG16	11.66
2021-06-05	1	A	G	17	AG17	11
2021-06-05	1	A	G	18	AG18	10.45
2021-06-05	1	A	G	19	AG19	10.6
2021-06-05	1	A	G	20	AG20	11.01
2021-06-05	1	A	G	21	AG21	10.57
2021-06-05	1	A	G	22	AG22	10.13
2021-06-05	1	A	G	23	AG23	10.55
2021-06-05	1	A	G	24	AG24	10.96
2021-06-05	1	A	G	25	AG25	9.54
2021-06-05	1	A	G	26	AG26	9.31
2021-06-05	1	A	G	27	AG27	9.47
2021-06-05	1	A	G	28	AG28	10.05
2021-06-05	1	A	G	29	AG29	10.78
2021-06-05	1	A	G	30	AG30	11.55
2021-06-05	1	A	G	31	AG31	11.09
2021-06-05	1	A	G	32	AG32	10.71
2021-06-05	1	A	G	33	AG33	10.29
2021-06-05	1	A	G	34	AG34	10.22
2021-06-05	1	A	G	35	AG35	10.91
2021-06-05	1	A	G	36	AG36	11.06
2021-06-05	1	A	G	37	AG37	11.24
2021-06-05	1	A	G	38	AG38	10.78
2021-06-05	1	A	G	39	AG39	10.46
2021-06-05	1	A	G	40	AG40	11.1
2021-06-05	1	A	G	41	AG41	9.47
2021-06-05	1	A	G	42	AG42	10.08
2021-06-05	1	A	G	43	AG43	11.33
2021-06-05	1	A	G	44	AG44	11.29
2021-06-05	1	A	G	45	AG45	11.7
2021-06-05	1	A	G	46	AG46	11.11
2021-06-05	1	A	G	47	AG47	10.74
2021-06-05	1	A	G	48	AG48	10.51
2021-06-05	1	A	G	49	AG49	10.83
2021-06-05	1	A	G	50	AG50	10.18
2021-06-05	1	A	G	51	AG51	11.57
2021-06-05	1	A	G	52	AG52	11.48
2021-06-05	1	A	G	53	AG53	11.37
2021-06-05	1	A	G	54	AG54	11.52
2021-06-05	1	A	G	55	AG55	11.23
2021-06-05	1	A	G	56	AG56	11.15
2021-06-05	1	A	G	57	AG57	10.55
2021-06-05	1	A	G	58	AG58	11.13
2021-06-05	1	A	G	59	AG59	11.13
2021-06-05	1	A	G	60	AG60	11.87
2021-06-05	1	A	G	61	AG61	11.37
2021-06-05	1	A	G	62	AG62	11.26
2021-06-05	1	A	G	63	AG63	10.98
2021-06-05	1	A	G	64	AG64	11.69
2021-06-05	1	A	G	65	AG65	11.42
2021-06-05	1	A	G	66	AG66	11.95
2021-06-05	1	A	G	67	AG67	11.32
2021-06-05	1	A	G	68	AG68	11.7
2021-06-05	1	A	G	69	AG69	10.78
2021-06-05	1	A	G	70	AG70	11.6
2021-06-05	1	A	G	71	AG71	11.09
2021-06-05	1	A	G	72	AG72	11
2021-06-05	1	A	G	73	AG73	10.78
2021-06-05	1	A	G	74	AG74	11.93
2021-06-05	1	A	G	75	AG75	11.28
2021-06-05	1	A	G	76	AG76	10.08
2021-06-05	1	A	G	77	AG77	11.54
2021-06-05	1	A	G	78	AG78	11.03
2021-06-05	1	A	G	79	AG79	11.33
2021-06-05	1	A	G	80	AG80	11.66
2021-06-05	1	A	G	81	AG81	11.59
2021-06-05	1	A	G	82	AG82	11.03
2021-06-05	1	A	G	83	AG83	11.68
2021-06-05	1	A	G	84	AG84	10.58
2021-06-05	1	A	G	85	AG85	11.11
2021-06-05	1	A	G	86	AG86	10.49
2021-06-05	1	A	G	87	AG87	11.26
2021-06-05	1	A	G	88	AG88	11.36
2021-06-05	1	A	G	89	AG89	11.48
2021-06-05	1	A	G	90	AG90	11.6
2021-06-05	1	A	G	91	AG91	11.78
2021-06-05	1	A	G	92	AG92	11.59
2021-06-05	1	A	G	93	AG93	11.68
2021-06-05	1	A	G	94	AG94	11.38
2021-06-05	1	A	G	95	AG95	11.38
2021-06-05	1	A	G	96	AG96	10.91
2021-06-05	1	A	G	97	AG97	11.78
2021-06-05	1	A	G	98	AG98	10.48
2021-06-05	1	A	G	99	AG99	11.92
2021-06-05	1	A	G	100	AG100	11.79
2021-06-05	1	A	G	101	AG101	11.94
2021-06-05	1	A	G	102	AG102	11.23
2021-06-05	1	A	G	103	AG103	10.87
2021-06-05	1	A	G	104	AG104	11.95
2021-06-05	1	A	G	105	AG105	11.49
2021-06-05	1	A	G	106	AG106	11.01
2021-06-05	1	A	G	107	AG107	11.54
2021-06-05	1	A	G	108	AG108	11.35
2021-06-05	1	A	G	109	AG109	10.7
2021-06-05	1	A	G	110	AG110	11.26
2021-06-05	1	A	G	111	AG111	11.85
2021-06-05	1	A	G	112	AG112	10.98
2021-06-05	1	A	G	113	AG113	11.07
2021-06-05	1	A	G	114	AG114	10.58
2021-06-05	1	A	G	115	AG115	10.93
2021-06-05	1	A	G	116	AG116	11.78
2021-06-05	1	A	G	117	AG117	11.5
2021-06-05	1	A	G	118	AG118	10.39
2021-06-05	1	A	G	119	AG119	10.5
2021-06-05	1	A	G	120	AG120	10.98
2021-06-05	1	A	G	121	AG121	11.4
2021-06-05	1	A	G	122	AG122	10.57
2021-06-05	1	A	G	123	AG123	11.4
2021-06-05	1	A	G	124	AG124	10.38
2021-06-05	1	A	G	125	AG125	10.67
2021-06-05	2	B	G	1	BG1	10.98
2021-06-05	2	B	G	2	BG2	11.37
2021-06-05	2	B	G	3	BG3	10.44
2021-06-05	2	B	G	4	BG4	10.48
2021-06-05	2	B	G	5	BG5	11.58
2021-06-05	2	B	G	6	BG6	11.63
2021-06-05	2	B	G	7	BG7	11.3
2021-06-05	2	B	G	8	BG8	11.56
2021-06-05	2	B	G	9	BG9	10.03
2021-06-05	2	B	G	10	BG10	9.87
2021-06-05	2	B	G	11	BG11	11.19
2021-06-05	2	B	G	12	BG12	10.4
2021-06-05	2	B	G	13	BG13	10.3
2021-06-05	2	B	G	14	BG14	11.45
2021-06-05	2	B	G	15	BG15	11.6
2021-06-05	2	B	G	16	BG16	11.55
2021-06-05	2	B	G	17	BG17	11.88
2021-06-05	2	B	G	18	BG18	10.1
2021-06-05	2	B	G	19	BG19	11.08
2021-06-05	2	B	G	20	BG20	11.85
2021-06-05	2	B	G	21	BG21	11.37
2021-06-05	2	B	G	22	BG22	11.09
2021-06-05	2	B	G	23	BG23	11.89
2021-06-05	2	B	G	24	BG24	11.83
2021-06-05	2	B	G	25	BG25	10.89
2021-06-05	2	B	G	26	BG26	10.78
2021-06-05	2	B	G	27	BG27	11.85
2021-06-05	2	B	G	28	BG28	11.02
2021-06-05	2	B	G	29	BG29	11.76
2021-06-05	2	B	G	30	BG30	11.38
2021-06-05	2	B	G	31	BG31	11.62
2021-06-05	2	B	G	32	BG32	11.37
2021-06-05	2	B	G	33	BG33	11
2021-06-05	2	B	G	34	BG34	11.68
2021-06-05	2	B	G	35	BG35	10.73
2021-06-05	2	B	G	36	BG36	11.51
2021-06-05	2	B	G	37	BG37	11.03
2021-06-05	2	B	G	38	BG38	11.09
2021-06-05	2	B	G	39	BG39	11.48
2021-06-05	2	B	G	40	BG40	11.42
2021-06-05	2	B	G	41	BG41	11.48
2021-06-05	2	B	G	42	BG42	11.21
2021-06-05	2	B	G	43	BG43	11.8
2021-06-05	2	B	G	44	BG44	11.9
2021-06-05	2	B	G	45	BG45	11.85
2021-06-05	2	B	G	46	BG46	11.02
2021-06-05	2	B	G	47	BG47	11.61
2021-06-05	2	B	G	48	BG48	11.33
2021-06-05	2	B	G	49	BG49	11.49
2021-06-05	2	B	G	50	BG50	11.09
2021-06-05	2	B	G	51	BG51	11.3
2021-06-05	2	B	G	52	BG52	11.3
2021-06-05	2	B	G	53	BG53	11.2
2021-06-05	2	B	G	54	BG54	11.93
2021-06-05	2	B	G	55	BG55	11.34
2021-06-05	2	B	G	56	BG56	10.96
2021-06-05	2	B	G	57	BG57	10.48
2021-06-05	2	B	G	58	BG58	11.37
2021-06-05	2	B	G	59	BG59	10.57
2021-06-05	2	B	G	60	BG60	11.63
2021-06-05	2	B	G	61	BG61	11.08
2021-06-05	2	B	G	62	BG62	11.23
2021-06-05	2	B	G	63	BG63	11.16
2021-06-05	2	B	G	64	BG64	11.45
2021-06-05	2	B	G	65	BG65	11.87
2021-06-05	2	B	G	66	BG66	11.12
2021-06-05	2	B	G	67	BG67	10.37
2021-06-05	2	B	G	68	BG68	10.5
2021-06-05	2	B	G	69	BG69	10.23
2021-06-05	2	B	G	70	BG70	10.76
2021-06-05	2	B	G	71	BG71	11.93
2021-06-05	2	B	G	72	BG72	11.34
2021-06-05	2	B	G	73	BG73	11.12
2021-06-05	2	B	G	74	BG74	10.9
2021-06-05	2	B	G	75	BG75	11.71
2021-06-05	2	B	G	76	BG76	10.56
2021-06-05	2	B	G	77	BG77	11.83
2021-06-05	2	B	G	78	BG78	11.52
2021-06-05	2	B	G	79	BG79	11.44
2021-06-05	2	B	G	80	BG80	11.92
2021-06-05	2	B	G	81	BG81	11.66
2021-06-05	2	B	G	82	BG82	11.48
2021-06-05	2	B	G	83	BG83	11.7
2021-06-05	2	B	G	84	BG84	10.84
2021-06-05	2	B	G	85	BG85	10.98
2021-06-05	2	B	G	86	BG86	11.9
2021-06-05	2	B	G	87	BG87	10.39
2021-06-05	2	B	G	88	BG88	11.48
2021-06-05	2	B	G	89	BG89	10.3
2021-06-05	2	B	G	90	BG90	11.51
2021-06-05	2	B	G	91	BG91	11.76
2021-06-05	2	B	G	92	BG92	11.75
2021-06-05	2	B	G	93	BG93	10.39
2021-06-05	2	B	G	94	BG94	10.42
2021-06-05	2	B	G	95	BG95	11.89
2021-06-05	2	B	G	96	BG96	10.3
2021-06-05	2	B	G	97	BG97	11.5
2021-06-05	2	B	G	98	BG98	11.74
2021-06-05	2	B	G	99	BG99	10.66
2021-06-05	2	B	G	100	BG100	10.37
2021-06-05	2	B	G	101	BG101	11.27
2021-06-05	2	B	G	102	BG102	10.28
2021-06-05	2	B	G	103	BG103	10.43
2021-06-05	2	B	G	104	BG104	11.49
2021-06-05	2	B	G	105	BG105	11.95
2021-06-05	2	B	G	106	BG106	11.86
2021-06-05	2	B	G	107	BG107	11.62
2021-06-05	2	B	G	108	BG108	11.15
2021-06-05	2	B	G	109	BG109	11.15
2021-06-05	2	B	G	110	BG110	10.37
2021-06-05	2	B	G	111	BG111	11.6
2021-06-05	2	B	G	112	BG112	11.37
2021-06-05	2	B	G	113	BG113	11.32
2021-06-05	2	B	G	114	BG114	10.83
2021-06-05	2	B	G	115	BG115	11.38
2021-06-05	2	B	G	116	BG116	10.45
2021-06-05	2	B	G	117	BG117	11.09
2021-06-05	2	B	G	118	BG118	11.98
2021-06-05	2	B	G	119	BG119	10.65
2021-06-05	2	B	G	120	BG120	10.23
2021-06-05	3	D	G	1	DG1	10.37
2021-06-05	3	D	G	2	DG2	11.25
2021-06-05	3	D	G	3	DG3	10.29
2021-06-05	3	D	G	4	DG4	10.98
2021-06-05	3	D	G	5	DG5	10.81
2021-06-05	3	D	G	6	DG6	12
2021-06-05	3	D	G	7	DG7	11.22
2021-06-05	3	D	G	8	DG8	10.49
2021-06-05	3	D	G	9	DG9	11.46
2021-06-05	3	D	G	10	DG10	11.12
2021-06-05	3	D	G	11	DG11	11.83
2021-06-05	3	D	G	12	DG12	10.3
2021-06-05	3	D	G	13	DG13	11.85
2021-06-05	3	D	G	14	DG14	10.21
2021-06-05	3	D	G	15	DG15	11.69
2021-06-05	3	D	G	16	DG16	10.23
2021-06-05	3	D	G	17	DG17	10.88
2021-06-05	3	D	G	18	DG18	10.37
2021-06-05	3	D	G	19	DG19	10.73
2021-06-05	3	D	G	20	DG20	10.22
2021-06-05	3	D	G	21	DG21	11.23
2021-06-05	3	D	G	22	DG22	10.45
2021-06-05	3	D	G	23	DG23	10.95
2021-06-05	3	D	G	24	DG24	10.23
2021-06-05	3	D	G	25	DG25	11.07
2021-06-05	3	D	G	26	DG26	10.9
2021-06-05	3	D	G	27	DG27	11.72
2021-06-05	3	D	G	28	DG28	11.15
2021-06-05	3	D	G	29	DG29	11.55
2021-06-05	3	D	G	30	DG30	11.85
2021-06-05	3	D	G	31	DG31	10.72
2021-06-05	3	D	G	32	DG32	10.47
2021-06-05	3	D	G	33	DG33	11.21
2021-06-05	3	D	G	34	DG34	10.93
2021-06-05	3	D	G	35	DG35	11.59
2021-06-05	3	D	G	36	DG36	11.77
2021-06-05	3	D	G	37	DG37	10.38
2021-06-05	3	D	G	38	DG38	10.58
2021-06-05	3	D	G	39	DG39	10.88
2021-06-05	3	D	G	40	DG40	10.26
2021-06-05	3	D	G	41	DG41	10.4
2021-06-05	3	D	G	42	DG42	11.31
2021-06-05	3	D	G	43	DG43	10.62
2021-06-05	3	D	G	44	DG44	11.31
2021-06-05	3	D	G	45	DG45	11.77
2021-06-05	3	D	G	46	DG46	11.52
2021-06-05	3	D	G	47	DG47	10.34
2021-06-05	3	D	G	48	DG48	10.3
2021-06-05	3	D	G	49	DG49	11.68
2021-06-05	3	D	G	50	DG50	11.02
2021-06-05	3	D	G	51	DG51	11.47
2021-06-05	3	D	G	52	DG52	11.27
2021-06-05	3	D	G	53	DG53	11.4
2021-06-05	3	D	G	54	DG54	11.93
2021-06-05	3	D	G	55	DG55	10.52
2021-06-05	3	D	G	56	DG56	11.82
2021-06-05	3	D	G	57	DG57	10.32
2021-06-05	3	D	G	58	DG58	11.62
2021-06-05	3	D	G	59	DG59	10.28
2021-06-05	3	D	G	60	DG60	10.12
2021-06-05	3	D	G	61	DG61	11.63
2021-06-05	3	D	G	62	DG62	11.48
2021-06-05	3	D	G	63	DG63	10.46
2021-06-05	3	D	G	64	DG64	10.83
2021-06-05	3	D	G	65	DG65	11.95
2021-06-05	3	D	G	66	DG66	10.81
2021-06-05	3	D	G	67	DG67	10.66
2021-06-05	3	D	G	68	DG68	10.52
2021-06-05	3	D	G	69	DG69	10.85
2021-06-05	3	D	G	70	DG70	10
2021-06-05	3	D	G	71	DG71	10.13
2021-06-05	3	D	G	72	DG72	10.12
2021-06-05	3	D	G	73	DG73	11.96
2021-06-05	3	D	G	74	DG74	11.19
2021-06-05	3	D	G	75	DG75	11.03
2021-06-05	3	D	G	76	DG76	11.82
2021-06-05	3	D	G	77	DG77	11.07
2021-06-05	3	D	G	78	DG78	11.64
2021-06-05	3	D	G	79	DG79	11.94
2021-06-05	3	D	G	80	DG80	10.7
2021-06-05	3	D	G	81	DG81	10.16
2021-06-05	3	D	G	82	DG82	10.83
2021-06-05	3	D	G	83	DG83	11.38
2021-06-05	3	D	G	84	DG84	11.63
2021-06-05	3	D	G	85	DG85	11.33
2021-06-05	3	D	G	86	DG86	11.73
2021-06-05	3	D	G	87	DG87	11.56
2021-06-05	3	D	G	88	DG88	11.05
2021-06-05	3	D	G	89	DG89	11.6
2021-06-05	3	D	G	90	DG90	11.71
2021-06-05	3	D	G	91	DG91	11.36
2021-06-05	3	D	G	92	DG92	11.85
2021-06-05	3	D	G	93	DG93	10.88
2021-06-05	3	D	G	94	DG94	11.58
2021-06-05	3	D	G	95	DG95	11.97
2021-06-05	3	D	G	96	DG96	10.72
2021-06-05	3	D	G	97	DG97	10.81
2021-06-05	3	D	G	98	DG98	11.12
2021-06-05	3	D	G	99	DG99	11.55
2021-06-05	3	D	G	100	DG100	10.42
2021-06-05	3	D	G	101	DG101	10.79
2021-06-05	3	D	G	102	DG102	10.25
2021-06-05	3	D	G	103	DG103	11.08
2021-06-05	3	D	G	104	DG104	10.11
2021-06-05	3	D	G	105	DG105	11.45
2021-06-05	3	D	G	106	DG106	11
2021-06-05	3	D	G	107	DG107	10.82
2021-06-05	3	D	G	108	DG108	11.38
2021-06-05	3	D	G	109	DG109	10.32
2021-06-05	3	D	G	110	DG110	10.37
2021-06-05	3	D	G	111	DG111	10.59
2021-06-05	3	D	G	112	DG112	11.68
2021-06-05	3	D	G	113	DG113	11.92
2021-06-05	3	D	G	114	DG114	10.44
2021-06-05	3	D	G	115	DG115	10.5
2021-06-05	3	D	G	116	DG116	11.7
2021-06-05	3	D	G	117	DG117	11.81
2021-06-05	3	D	G	118	DG118	10
2021-06-05	3	D	G	119	DG119	10.7
2021-06-05	3	D	G	120	DG120	11.87
2021-06-05	3	D	G	121	DG121	11.54
2021-06-05	3	D	G	122	DG122	10.72
2021-06-05	3	D	G	123	DG123	10.83
2021-06-05	3	D	G	124	DG124	11.18
2021-06-05	3	D	G	125	DG125	11.15
2021-06-05	4	E	G	1	EG1	11.3
2021-06-05	4	E	G	2	EG2	11.6
2021-06-05	4	E	G	3	EG3	11.74
2021-06-05	4	E	G	4	EG4	10.23
2021-06-05	4	E	G	5	EG5	10.98
2021-06-05	4	E	G	6	EG6	11.12
2021-06-05	4	E	G	7	EG7	11.76
2021-06-05	4	E	G	8	EG8	12
2021-06-05	4	E	G	9	EG9	10.96
2021-06-05	4	E	G	10	EG10	11.44
2021-06-05	4	E	G	11	EG11	11.8
2021-06-05	4	E	G	12	EG12	10.28
2021-06-05	4	E	G	13	EG13	10.52
2021-06-05	4	E	G	14	EG14	11.03
2021-06-05	4	E	G	15	EG15	11.84
2021-06-05	4	E	G	16	EG16	10.6
2021-06-05	4	E	G	17	EG17	9.38
2021-06-05	4	E	G	18	EG18	10.55
2021-06-05	4	E	G	19	EG19	10.41
2021-06-05	4	E	G	20	EG20	10.36
2021-06-05	4	E	G	21	EG21	10.91
2021-06-05	4	E	G	22	EG22	10.72
2021-06-05	4	E	G	23	EG23	11.6
2021-06-05	4	E	G	24	EG24	10.96
2021-06-05	4	E	G	25	EG25	10.87
2021-06-05	4	E	G	26	EG26	11.01
2021-06-05	4	E	G	27	EG27	11.58
2021-06-05	4	E	G	28	EG28	11.18
2021-06-05	4	E	G	29	EG29	10.38
2021-06-05	4	E	G	30	EG30	11.33
2021-06-05	4	E	G	31	EG31	10.79
2021-06-05	4	E	G	32	EG32	11.33
2021-06-05	4	E	G	33	EG33	11.79
2021-06-05	4	E	G	34	EG34	10.72
2021-06-05	4	E	G	35	EG35	11.61
2021-06-05	4	E	G	36	EG36	10.87
2021-06-05	4	E	G	37	EG37	11.45
2021-06-05	4	E	G	38	EG38	10.81
2021-06-05	4	E	G	39	EG39	10.38
2021-06-05	4	E	G	40	EG40	11.65
2021-06-05	4	E	G	41	EG41	10.54
2021-06-05	4	E	G	42	EG42	11.42
2021-06-05	4	E	G	43	EG43	11.65
2021-06-05	4	E	G	44	EG44	10.67
2021-06-05	4	E	G	45	EG45	10.4
2021-06-05	4	E	G	46	EG46	10.12
2021-06-05	4	E	G	47	EG47	10.02
2021-06-05	4	E	G	48	EG48	11.91
2021-06-05	4	E	G	49	EG49	10.57
2021-06-05	4	E	G	50	EG50	10.24
2021-06-05	4	E	G	51	EG51	10.21
2021-06-05	4	E	G	52	EG52	11.23
2021-06-05	4	E	G	53	EG53	10.38
2021-06-05	4	E	G	54	EG54	10.9
2021-06-05	4	E	G	55	EG55	10.3
2021-06-05	4	E	G	56	EG56	9.55
2021-06-05	4	E	G	57	EG57	10.3
2021-06-05	4	E	G	58	EG58	9.15
2021-06-05	4	E	G	59	EG59	10.27
2021-06-05	4	E	G	60	EG60	9.26
2021-06-05	4	E	G	61	EG61	9.14
2021-06-05	4	E	G	62	EG62	10.15
2021-06-05	4	E	G	63	EG63	10.38
2021-06-05	4	E	G	64	EG64	9.64
2021-06-05	4	E	G	65	EG65	10.04
2021-06-05	4	E	G	66	EG66	10.85
2021-06-05	4	E	G	67	EG67	11.54
2021-06-05	4	E	G	68	EG68	10.14
2021-06-05	4	E	G	69	EG69	11.21
2021-06-05	4	E	G	70	EG70	11.43
2021-06-05	4	E	G	71	EG71	11.51
2021-06-05	4	E	G	72	EG72	10.01
2021-06-05	4	E	G	73	EG73	10.1
2021-06-05	4	E	G	74	EG74	10.61
2021-06-05	4	E	G	75	EG75	9.98
2021-06-05	4	E	G	76	EG76	11.47
2021-06-05	4	E	G	77	EG77	10.53
2021-06-05	4	E	G	78	EG78	10.55
2021-06-05	4	E	G	79	EG79	9.66
2021-06-05	4	E	G	80	EG80	11.22
2021-06-05	4	E	G	81	EG81	11.09
2021-06-05	4	E	G	82	EG82	10.11
2021-06-05	4	E	G	83	EG83	10.29
2021-06-05	4	E	G	84	EG84	10.19
2021-06-05	4	E	G	85	EG85	9.1
2021-06-05	4	E	G	86	EG86	10.76
2021-06-05	4	E	G	87	EG87	11.28
2021-06-05	4	E	G	88	EG88	10.2
2021-06-05	4	E	G	89	EG89	10.5
2021-06-05	4	E	G	90	EG90	11.56
2021-06-05	4	E	G	91	EG91	10.81
2021-06-05	4	E	G	92	EG92	9.42
2021-06-05	4	E	G	93	EG93	10.46
2021-06-05	4	E	G	94	EG94	11.02
2021-06-05	4	E	G	95	EG95	10.47
2021-06-05	4	E	G	96	EG96	10.12
2021-06-05	4	E	G	97	EG97	10.25
2021-06-05	4	E	G	98	EG98	11.35
2021-06-05	4	E	G	99	EG99	11.09
2021-06-05	4	E	G	100	EG100	10.67
2021-06-05	4	E	G	101	EG101	10.4
2021-06-05	4	E	G	102	EG102	10.38
2021-06-05	4	E	G	103	EG103	10.02
2021-06-05	4	E	G	104	EG104	10.36
2021-06-05	4	E	G	105	EG105	10.95
2021-06-05	4	E	G	106	EG106	11.21
2021-06-05	4	E	G	107	EG107	10.83
2021-06-05	4	E	G	108	EG108	10.16
2021-06-05	4	E	G	109	EG109	11.67
2021-06-05	4	E	G	110	EG110	10.77
2021-06-05	4	E	G	111	EG111	10.32
2021-06-05	4	E	G	112	EG112	11.66
2021-06-05	4	E	G	113	EG113	10.65
2021-06-05	4	E	G	114	EG114	10.56
2021-06-05	4	E	G	115	EG115	9.16
2021-06-05	4	E	G	116	EG116	10.62
2021-06-05	4	E	G	117	EG117	10.36
2021-06-05	4	E	G	118	EG118	11.04
2021-06-05	4	E	G	119	EG119	10.23
2021-06-05	4	E	G	120	EG120	11.53
2021-06-05	5	G	G	1	GG1	8.62
2021-06-05	5	G	G	2	GG2	10.76
2021-06-05	5	G	G	3	GG3	11.69
2021-06-05	5	G	G	4	GG4	9.76
2021-06-05	5	G	G	5	GG5	11.5
2021-06-05	5	G	G	6	GG6	10.36
2021-06-05	5	G	G	7	GG7	11.73
2021-06-05	5	G	G	8	GG8	8.31
2021-06-05	5	G	G	9	GG9	11.2
2021-06-05	5	G	G	10	GG10	11.27
2021-06-05	5	G	G	11	GG11	10.7
2021-06-05	5	G	G	12	GG12	10.63
2021-06-05	5	G	G	13	GG13	10.86
2021-06-05	5	G	G	14	GG14	8.57
2021-06-05	5	G	G	15	GG15	11.75
2021-06-05	5	G	G	16	GG16	11.96
2021-06-05	5	G	G	17	GG17	9.71
2021-06-05	5	G	G	18	GG18	11.05
2021-06-05	5	G	G	19	GG19	11.1
2021-06-05	5	G	G	20	GG20	8.19
2021-06-05	5	G	G	21	GG21	11.98
2021-06-05	5	G	G	22	GG22	8.83
2021-06-05	5	G	G	23	GG23	10
2021-06-05	5	G	G	24	GG24	10.81
2021-06-05	5	G	G	25	GG25	11.63
2021-06-05	5	G	G	26	GG26	11.63
2021-06-05	5	G	G	27	GG27	11.86
2021-06-05	5	G	G	28	GG28	9.11
2021-06-05	5	G	G	29	GG29	10.74
2021-06-05	5	G	G	30	GG30	11.99
2021-06-05	5	G	G	31	GG31	11.88
2021-06-05	5	G	G	32	GG32	11.84
2021-06-05	5	G	G	33	GG33	10.12
2021-06-05	5	G	G	34	GG34	10.35
2021-06-05	5	G	G	35	GG35	11.97
2021-06-05	5	G	G	36	GG36	11.65
2021-06-05	5	G	G	37	GG37	8.98
2021-06-05	5	G	G	38	GG38	11.7
2021-06-05	5	G	G	39	GG39	11
2021-06-05	5	G	G	40	GG40	8.6
2021-06-05	5	G	G	41	GG41	9.75
2021-06-05	5	G	G	42	GG42	9.41
2021-06-05	5	G	G	43	GG43	8.05
2021-06-05	5	G	G	44	GG44	11.46
2021-06-05	5	G	G	45	GG45	10.8
2021-06-05	5	G	G	46	GG46	10.26
2021-06-05	5	G	G	47	GG47	11.43
2021-06-05	5	G	G	48	GG48	10.27
2021-06-05	5	G	G	49	GG49	12
2021-06-05	5	G	G	50	GG50	10.6
2021-06-05	5	G	G	51	GG51	11.98
2021-06-05	5	G	G	52	GG52	12
2021-06-05	5	G	G	53	GG53	10.66
2021-06-05	5	G	G	54	GG54	9.45
2021-06-05	5	G	G	55	GG55	8.21
2021-06-05	5	G	G	56	GG56	9.87
2021-06-05	5	G	G	57	GG57	10.9
2021-06-05	5	G	G	58	GG58	11.48
2021-06-05	5	G	G	59	GG59	8.88
2021-06-05	5	G	G	60	GG60	10.38
2021-06-05	5	G	G	61	GG61	9.27
2021-06-05	5	G	G	62	GG62	11.73
2021-06-05	5	G	G	63	GG63	11.53
2021-06-05	5	G	G	64	GG64	11.73
2021-06-05	5	G	G	65	GG65	11.76
2021-06-05	5	G	G	66	GG66	8.03
2021-06-05	5	G	G	67	GG67	9.72
2021-06-05	5	G	G	68	GG68	11.29
2021-06-05	5	G	G	69	GG69	12
2021-06-05	5	G	G	70	GG70	8.52
2021-06-05	5	G	G	71	GG71	11.79
2021-06-05	5	G	G	72	GG72	11.56
2021-06-05	5	G	G	73	GG73	9.81
2021-06-05	5	G	G	74	GG74	11.04
2021-06-05	5	G	G	75	GG75	10.58
2021-06-05	5	G	G	76	GG76	11.28
2021-06-05	5	G	G	77	GG77	10.2
2021-06-05	5	G	G	78	GG78	8.53
2021-06-05	5	G	G	79	GG79	12
2021-06-05	5	G	G	80	GG80	11.42
2021-06-05	5	G	G	81	GG81	12
2021-06-05	5	G	G	82	GG82	10.77
2021-06-05	5	G	G	83	GG83	9.16
2021-06-05	5	G	G	84	GG84	11.29
2021-06-05	5	G	G	85	GG85	10.91
2021-06-05	5	G	G	86	GG86	10.75
2021-06-05	5	G	G	87	GG87	9.67
2021-06-05	5	G	G	88	GG88	12
2021-06-05	5	G	G	89	GG89	11.98
2021-06-05	5	G	G	90	GG90	10.41
2021-06-05	5	G	G	91	GG91	11.85
2021-06-05	5	G	G	92	GG92	11.52
2021-06-05	5	G	G	93	GG93	12
2021-06-05	5	G	G	94	GG94
2021-06-05	5	G	G	95	GG95	10.87
2021-06-05	5	G	G	96	GG96	11.5
2021-06-05	5	G	G	97	GG97	11.88
2021-06-05	5	G	G	98	GG98	8.63
2021-06-05	5	G	G	99	GG99	11.78
2021-06-05	5	G	G	100	GG100	11.77
2021-06-05	5	G	G	101	GG101	11.63
2021-06-05	5	G	G	102	GG102	11.02
2021-06-05	5	G	G	103	GG103	11.96
2021-06-05	5	G	G	104	GG104	11.35
2021-06-05	5	G	G	105	GG105	9.63
2021-06-05	5	G	G	106	GG106	11.36
2021-06-05	5	G	G	107	GG107	10.7
2021-06-05	5	G	G	108	GG108	11.19
2021-06-05	5	G	G	109	GG109	11.15
2021-06-05	5	G	G	110	GG110	8.8
2021-06-05	5	G	G	111	GG111	8.3
2021-06-05	5	G	G	112	GG112	10.6
2021-06-05	5	G	G	113	GG113	8.75
2021-06-05	5	G	G	114	GG114	11.85
2021-06-05	5	G	G	115	GG115	9.77
2021-06-05	5	G	G	116	GG116	10.33
2021-06-05	5	G	G	117	GG117	9.2
2021-06-05	5	G	G	118	GG118	10.97
2021-06-05	5	G	G	119	GG119	9.8
2021-06-05	5	G	G	120	GG120	11.65
2021-06-05	5	G	G	121	GG121	11.98
2021-06-05	5	G	G	122	GG122	10.69
2021-06-05	5	G	G	123	GG123	11.38
2021-06-05	5	G	G	124	GG124	11.84
2021-06-05	6	H	G	1	HG1	8.54
2021-06-05	6	H	G	2	HG2	10.62
2021-06-05	6	H	G	3	HG3	8.5
2021-06-05	6	H	G	4	HG4	9.48
2021-06-05	6	H	G	5	HG5	8.01
2021-06-05	6	H	G	6	HG6	11.71
2021-06-05	6	H	G	7	HG7	9.47
2021-06-05	6	H	G	8	HG8	8.65
2021-06-05	6	H	G	9	HG9	10.29
2021-06-05	6	H	G	10	HG10	9.63
2021-06-05	6	H	G	11	HG11	8.79
2021-06-05	6	H	G	12	HG12	12
2021-06-05	6	H	G	13	HG13	8.79
2021-06-05	6	H	G	14	HG14	11.14
2021-06-05	6	H	G	15	HG15	8.7
2021-06-05	6	H	G	16	HG16	8.24
2021-06-05	6	H	G	17	HG17	9.26
2021-06-05	6	H	G	18	HG18	10.86
2021-06-05	6	H	G	19	HG19	9.32
2021-06-05	6	H	G	20	HG20	9.43
2021-06-05	6	H	G	21	HG21	10.7
2021-06-05	6	H	G	22	HG22	10.35
2021-06-05	6	H	G	23	HG23	9.35
2021-06-05	6	H	G	24	HG24	11.72
2021-06-05	6	H	G	25	HG25	9.29
2021-06-05	6	H	G	26	HG26	10.04
2021-06-05	6	H	G	27	HG27	8.22
2021-06-05	6	H	G	28	HG28	11.86
2021-06-05	6	H	G	29	HG29	11.82
2021-06-05	6	H	G	30	HG30	11.41
2021-06-05	6	H	G	31	HG31	10.66
2021-06-05	6	H	G	32	HG32	10.87
2021-06-05	6	H	G	33	HG33	11.49
2021-06-05	6	H	G	34	HG34	11.58
2021-06-05	6	H	G	35	HG35	10.02
2021-06-05	6	H	G	36	HG36	11.45
2021-06-05	6	H	G	37	HG37	11.03
2021-06-05	6	H	G	38	HG38	11.13
2021-06-05	6	H	G	39	HG39	11.16
2021-06-05	6	H	G	40	HG40	10.31
2021-06-05	6	H	G	41	HG41	11.79
2021-06-05	6	H	G	42	HG42	10.87
2021-06-05	6	H	G	43	HG43	11.19
2021-06-05	6	H	G	44	HG44	11.59
2021-06-05	6	H	G	45	HG45	10.5
2021-06-05	6	H	G	46	HG46	10.72
2021-06-05	6	H	G	47	HG47	11.95
2021-06-05	6	H	G	48	HG48	11.15
2021-06-05	6	H	G	49	HG49	10.66
2021-06-05	6	H	G	50	HG50	11.47
2021-06-05	6	H	G	51	HG51	11.86
2021-06-05	6	H	G	52	HG52	11.56
2021-06-05	6	H	G	53	HG53	9.3
2021-06-05	6	H	G	54	HG54	9.48
2021-06-05	6	H	G	55	HG55	11.82
2021-06-05	6	H	G	56	HG56	10.71
2021-06-05	6	H	G	57	HG57	10.15
2021-06-05	6	H	G	58	HG58	11.53
2021-06-05	6	H	G	59	HG59	11.1
2021-06-05	6	H	G	60	HG60	10
2021-06-05	6	H	G	61	HG61	10.07
2021-06-05	6	H	G	62	HG62	11.51
2021-06-05	6	H	G	63	HG63	11.31
2021-06-05	6	H	G	64	HG64	11.1
2021-06-05	6	H	G	65	HG65	10.2
2021-06-05	6	H	G	66	HG66	10.96
2021-06-05	6	H	G	67	HG67	10.81
2021-06-05	6	H	G	68	HG68	10.75
2021-06-05	6	H	G	69	HG69	10.12
2021-06-05	6	H	G	70	HG70	10.05
2021-06-05	6	H	G	71	HG71	11.8
2021-06-05	6	H	G	72	HG72	10.56
2021-06-05	6	H	G	73	HG73	10.45
2021-06-05	6	H	G	74	HG74	11.24
2021-06-05	6	H	G	75	HG75	11.44
2021-06-05	6	H	G	76	HG76	11.69
2021-06-05	6	H	G	77	HG77	10.13
2021-06-05	6	H	G	78	HG78	11.42
2021-06-05	6	H	G	79	HG79	11.27
2021-06-05	6	H	G	80	HG80	9.32
2021-06-05	6	H	G	81	HG81	11.18
2021-06-05	6	H	G	82	HG82	11.1
2021-06-05	6	H	G	83	HG83	8.48
2021-06-05	6	H	G	84	HG84	8.27
2021-06-05	6	H	G	85	HG85	11.96
2021-06-05	6	H	G	86	HG86	8.73
2021-06-05	6	H	G	87	HG87	11.65
2021-06-05	6	H	G	88	HG88	8.91
2021-06-05	6	H	G	89	HG89	11.47
2021-06-05	6	H	G	90	HG90	11.1
2021-06-05	6	H	G	91	HG91	8.5
2021-06-05	6	H	G	92	HG92	11.86
2021-06-05	6	H	G	93	HG93	11.7
2021-06-05	6	H	G	94	HG94	11.66
2021-06-05	6	H	G	95	HG95	9.11
2021-06-05	6	H	G	96	HG96	10.07
2021-06-05	6	H	G	97	HG97	11.29
2021-06-05	6	H	G	98	HG98	9.73
2021-06-05	6	H	G	99	HG99	11.23
2021-06-05	6	H	G	100	HG100	9.3
2021-06-05	6	H	G	101	HG101	11.07
2021-06-05	6	H	G	102	HG102	8.44
2021-06-05	6	H	G	103	HG103	11
2021-06-05	6	H	G	104	HG104	11.67
2021-06-05	6	H	G	105	HG105	8.5
2021-06-05	6	H	G	106	HG106	10.66
2021-06-05	6	H	G	107	HG107	10.13
2021-06-05	6	H	G	108	HG108	11.28
2021-06-05	6	H	G	109	HG109	10.11
2021-06-05	6	H	G	110	HG110	8
2021-06-05	6	H	G	111	HG111	9.84
2021-06-05	6	H	G	112	HG112	10.94
2021-06-05	6	H	G	113	HG113	9.09
2021-06-05	6	H	G	114	HG114	10.98
2021-06-05	6	H	G	115	HG115	8.8
2021-06-05	6	H	G	116	HG116	9.29
2021-06-05	6	H	G	117	HG117	10
2021-06-05	6	H	G	118	HG118	11.82
2021-06-05	6	H	G	119	HG119	11.16
2021-06-05	6	H	G	120	HG120	11.26
2021-06-05	6	H	G	121	HG121	11.5
2021-06-05	6	H	G	122	HG122	8.54
2021-06-05	6	H	G	123	HG123	11.29
2021-06-05	6	H	G	124	HG124	11.16
2021-06-05	6	H	G	125	HG125	11.89
