# Supplementary material for: The Bio Economic Seaweed Model (BESeM) for modelling tropical seaweed cultivation – experimentation and modelling
Source: J Appl Phycol. 2022 Aug 19;34(5):2627–44. doi: 10.1007/s10811-022-02799-8 (PMC9390115; doi:10.1007/s10811-022-02799-8)
Supplement: Supplementary file 4 — (CSV 31 kb) [file 10811_2022_2799_MOESM4_ESM.csv]

Sample weeknr	Days after planting	Date	SiteNr	SiteLetter	SpeciesLetter	PlantNr	Kode sampel	Fresh weight UNclean seaweed (gram/plant)	Fresh weight clean seaweed (gram/plant)	Dry weight clean seaweed (gram/plant)	Dry matter content (%)	Moisture content (%)	Agar	Fresh weight non-seaweed biomass (gram/plant)	Sediment weight (gram/plant)	FractionDirt
1	7	2021-06-12	1	A	G	1	AG1	9.1	5.6	0.63	0.1125	0.8875		3.5	3.5	0.384615385
1	7	2021-06-12	1	A	G	2	AG2	5.53	2.45	0.78	0.318367347	0.681632653		3.08	3.08	0.556962025
1	7	2021-06-12	1	A	G	3	AG3	8.14	5.54	0.71	0.128158845	0.871841155		2.6	2.6	0.319410319
1	7	2021-06-12	1	A	G	4	AG4	9.57	7.42	0.93	0.125336927	0.874663073		2.15	2.15	0.224660397
1	7	2021-06-12	1	A	G	5	AG5	4.75	3.47	0.53	0.152737752	0.847262248		1.28	1.28	0.269473684
1	7	2021-06-12	2	B	G	1	BG1	11.71	8.6	0.96	0.111627907	0.888372093		3.11	3.11	0.26558497
1	7	2021-06-12	2	B	G	2	BG2	12.83	10.3	1.04	0.100970874	0.899029126		2.53	2.53	0.197194076
1	7	2021-06-12	2	B	G	3	BG3	15.91	11.15	1.41	0.126457399	0.873542601		4.76	4.76	0.299182904
1	7	2021-06-12	2	B	G	4	BG4	13.8	10.92	1.29	0.118131868	0.881868132		2.88	2.88	0.208695652
1	7	2021-06-12	2	B	G	5	BG5	12.2	8.88	1.08	0.121621622	0.878378378		3.32	3.32	0.272131148
1	7	2021-06-12	3	D	G	1	DG1	10.18	7.52	0.95	0.126329787	0.873670213		2.66	2.66	0.26129666
1	7	2021-06-12	3	D	G	2	DG2	10.56	8.94	1.18	0.131991051	0.868008949		1.62	1.62	0.153409091
1	7	2021-06-12	3	D	G	3	DG3	5.56	4.42	0.6	0.135746606	0.864253394		1.14	1.14	0.205035971
1	7	2021-06-12	3	D	G	4	DG4	12.33	10.07	1.44	0.142999007	0.857000993		2.26	2.26	0.183292782
1	7	2021-06-12	3	D	G	5	DG5	10.94	9.12	0.95	0.104166667	0.895833333		1.82	1.82	0.166361974
1	7	2021-06-12	4	E	G	1	EG1	9.32	6.41	0.83	0.129485179	0.870514821		2.91	2.91	0.31223176
1	7	2021-06-12	4	E	G	2	EG2	4.84	3.34	0.45	0.134730539	0.865269461		1.5	1.5	0.309917355
1	7	2021-06-12	4	E	G	3	EG3	7.28	3.98	0.46	0.115577889	0.884422111		3.3	3.3	0.453296703
1	7	2021-06-12	4	E	G	4	EG4	23.28	14.96	1.97	0.131684492	0.868315508		8.32	8.32	0.357388316
1	7	2021-06-12	4	E	G	5	EG5	15.84	11.3	1.37	0.121238938	0.878761062		4.54	4.54	0.286616162
1	7	2021-06-12	5	G	G	1	GG1	8.29	5.26	0.47	0.089353612	0.910646388		3.03	3.03	0.365500603
1	7	2021-06-12	5	G	G	2	GG2	12	7.41	1.64	0.221322537	0.778677463		4.59	4.59	0.3825
1	7	2021-06-12	5	G	G	3	GG3	13.3	11.12	1.41	0.126798561	0.873201439		2.18	2.18	0.163909774
1	7	2021-06-12	5	G	G	4	GG4	14.72	9.42	1.42	0.1507431	0.8492569		5.3	5.3	0.360054348
1	7	2021-06-12	5	G	G	5	GG5	11.59	7.82	1.21	0.154731458	0.845268542		3.77	3.77	0.325280414
1	7	2021-06-12	6	H	G	1	HG1	9.51	5.05	0.76	0.15049505	0.84950495		4.46	4.46	0.468980021
1	7	2021-06-12	6	H	G	2	HG2	7	3.78	0.63	0.166666667	0.833333333		3.22	3.22	0.46
1	7	2021-06-12	6	H	G	3	HG3	11.8	6.32	0.98	0.155063291	0.844936709		5.48	5.48	0.46440678
1	7	2021-06-12	6	H	G	4	HG4	3.99	2.42	0.38	0.157024793	0.842975207		1.57	1.57	0.393483709
1	7	2021-06-12	6	H	G	5	HG5	4.93	3	0.39	0.13	0.87		1.93	1.93	0.39148073
2	14	2021-06-19	1	A	G	121	AG121	3.02	2.04	0.23	0.112745098	0.887254902		0.98	0.98	0.324503311
2	14	2021-06-19	1	A	G	122	AG122	15	9.72	1.14	0.117283951	0.882716049		5.28	5.28	0.352
2	14	2021-06-19	1	A	G	123	AG123	7.55	4.13	0.49	0.118644068	0.881355932		3.42	3.42	0.452980132
2	14	2021-06-19	1	A	G	124	AG124	12.9	7.84	0.87	0.110969388	0.889030612		5.06	5.06	0.392248062
2	14	2021-06-19	1	A	G	125	AG125	33.69	24.57	2.4	0.097680098	0.902319902		9.12	9.12	0.270703473
2	14	2021-06-19	2	B	G	116	BG116	18.42	12.68	1.49	0.117507886	0.882492114		5.74	5.74	0.311617807
2	14	2021-06-19	2	B	G	117	BG117	8.2	5.05	0.61	0.120792079	0.879207921		3.15	3.15	0.384146341
2	14	2021-06-19	2	B	G	118	BG118	10.27	9.42	1.61	0.170912951	0.829087049		0.85	0.85	0.082765336
2	14	2021-06-19	2	B	G	119	BG119	12.94	7.67	1.1	0.143415906	0.856584094		5.27	5.27	0.407264297
2	14	2021-06-19	2	B	G	120	BG120	13.74	8.74	1.26	0.14416476	0.85583524		5	5	0.363901019
2	14	2021-06-19	3	D	G	121	DG121	28.11	19.48	2.52	0.12936345	0.87063655		8.63	8.63	0.307008182
2	14	2021-06-19	3	D	G	122	DG122	7.78	5.15	0.73	0.141747573	0.858252427		2.63	2.63	0.338046272
2	14	2021-06-19	3	D	G	123	DG123	15.18	9	1.08	0.12	0.88		6.18	6.18	0.407114625
2	14	2021-06-19	3	D	G	124	DG124	10.83	8.35	1.11	0.132934132	0.867065868		2.48	2.48	0.228993536
2	14	2021-06-19	3	D	G	125	DG125	22.04	18.63	2.16	0.115942029	0.884057971		3.41	3.41	0.154718693
2	14	2021-06-19	4	E	G	116	EG116	37.7	35.97	4.22	0.117319989	0.882680011		1.73	1.73	0.045888594
2	14	2021-06-19	4	E	G	117	EG117	29.94	24.39	3	0.12300123	0.87699877		5.55	5.55	0.185370741
2	14	2021-06-19	4	E	G	118	EG118	20.96	15.98	2.1	0.131414268	0.868585732		4.98	4.98	0.23759542
2	14	2021-06-19	4	E	G	119	EG119	25.4	21.49	2.72	0.126570498	0.873429502		3.91	3.91	0.153937008
2	14	2021-06-19	4	E	G	120	EG120	7.03	5.43	0.73	0.134438306	0.865561694		1.6	1.6	0.227596017
2	14	2021-06-19	5	G	G	120	GG120	21.52	14.4	1.9	0.131944444	0.868055556		7.12	7.12	0.330855019
2	14	2021-06-19	5	G	G	121	GG121	11	7.75	1.08	0.139354839	0.860645161		3.25	3.25	0.295454545
2	14	2021-06-19	5	G	G	122	GG122	18.07	11.52	1.44	0.125	0.875		6.55	6.55	0.362479247
2	14	2021-06-19	5	G	G	123	GG123	7.03	3.14	0.46	0.146496815	0.853503185		3.89	3.89	0.553342817
2	14	2021-06-19	5	G	G	124	GG124	18	9.51	1.38	0.14511041	0.85488959		8.49	8.49	0.471666667
2	14	2021-06-19	6	H	G	121	HG121	16.3	13.24	1.58	0.119335347	0.880664653		3.06	3.06	0.187730061
2	14	2021-06-19	6	H	G	122	HG122	17.07	14.6	1.81	0.123972603	0.876027397		2.47	2.47	0.144698301
2	14	2021-06-19	6	H	G	123	HG123	5.2	2.82	0.47	0.166666667	0.833333333		2.38	2.38	0.457692308
2	14	2021-06-19	6	H	G	124	HG124	14.29	10.15	1.23	0.121182266	0.878817734		4.14	4.14	0.289713086
2	14	2021-06-19	6	H	G	125	HG125	8.36	5.7	0.71	0.124561404	0.875438596		2.66	2.66	0.318181818
3	21	2021-06-26	1	A	G	6	AG6	30.69	23.66	2.3	0.097210482	0.902789518	9.608851984	7.03	7.03	0.229064842
3	21	2021-06-26	1	A	G	7	AG7	29.46	26.06	2.35	0.090176516	0.909823484	9.194580204	3.4	3.4	0.115410726
3	21	2021-06-26	1	A	G	8	AG8	39.42	35.1	3.11	0.088603989	0.911396011	7.465888101	4.32	4.32	0.109589041
3	21	2021-06-26	1	A	G	9	AG9	64.27	58.38	4.91	0.084104145	0.915895855		5.89	5.89	0.091644624
3	21	2021-06-26	1	A	G	10	AG10	48.93	42.18	3.77	0.089378853	0.910621147		6.75	6.75	0.137952177
3	21	2021-06-26	2	B	G	6	BG6	25.13	23.14	2.66	0.114952463	0.885047537	13.12709861	1.99	1.99	0.079188221
3	21	2021-06-26	2	B	G	7	BG7	28.62	24.03	2.81	0.116937162	0.883062838	15.55802729	4.59	4.59	0.160377358
3	21	2021-06-26	2	B	G	8	BG8	56.34	43.93	4.62	0.105167312	0.894832688	9.352718028	12.41	12.41	0.220269791
3	21	2021-06-26	2	B	G	9	BG9	27.93	33.8	2.42	0.071597633	0.928402367		-5.87	-5.87	-0.210168278
3	21	2021-06-26	2	B	G	10	BG10	29.34	24.1	2.58	0.107053942	0.892946058		5.24	5.24	0.178595774
3	21	2021-06-26	3	D	G	6	DG6	9.07	6.36	0.77	0.121069182	0.878930818		2.71	2.71	0.298787211
3	21	2021-06-26	3	D	G	7	DG7	17.93	12.04	1.41	0.117109635	0.882890365		5.89	5.89	0.328499721
3	21	2021-06-26	3	D	G	8	DG8	13.82	10.21	0.93	0.091087169	0.908912831		3.61	3.61	0.26121563
3	21	2021-06-26	3	D	G	9	DG9	7.21	5.59	0.57	0.1019678	0.8980322		1.62	1.62	0.224687933
3	21	2021-06-26	3	D	G	10	DG10	9.82	7.54	0.92	0.122015915	0.877984085		2.28	2.28	0.232179226
3	21	2021-06-26	4	E	G	6	EG6	63.5	61.88	5.13	0.082902392	0.917097608	7.101567311	1.62	1.62	0.025511811
3	21	2021-06-26	4	E	G	7	EG7	44.25	38.28	3.54	0.092476489	0.907523511	11.64892349	5.97	5.97	0.134915254
3	21	2021-06-26	4	E	G	8	EG8	60.62	56.5	4.82	0.085309735	0.914690265	8.600377471	4.12	4.12	0.067964368
3	21	2021-06-26	4	E	G	9	EG9	73.88	73.03	6.61	0.090510749	0.909489251		0.85	0.85	0.011505143
3	21	2021-06-26	4	E	G	10	EG10	68.4	62.42	5.85	0.093719962	0.906280038		5.98	5.98	0.087426901
3	21	2021-06-26	5	G	G	6	GG6	12.15	9.83	1.07	0.108850458	0.891149542		2.32	2.32	0.190946502
3	21	2021-06-26	5	G	G	7	GG7	16.32	12.5	1.36	0.1088	0.8912		3.82	3.82	0.234068627
3	21	2021-06-26	5	G	G	8	GG8	14.82	12.79	1.52	0.118842846	0.881157154		2.03	2.03	0.136977058
3	21	2021-06-26	5	G	G	9	GG9	12.92	13.53	1.37	0.101256467	0.898743533		-0.61	-0.61	-0.047213622
3	21	2021-06-26	5	G	G	10	GG10	19.72	16.37	1.76	0.107513745	0.892486255		3.35	3.35	0.169878296
3	21	2021-06-26	6	H	G	6	HG6	21.08	10.11	1.88	0.1859545	0.8140455		10.97	10.97	0.520398482
3	21	2021-06-26	6	H	G	7	HG7	16.4	15.04	1.67	0.111037234	0.888962766		1.36	1.36	0.082926829
3	21	2021-06-26	6	H	G	8	HG8	27.59	24.44	2.58	0.105564648	0.894435352		3.15	3.15	0.114171801
3	21	2021-06-26	6	H	G	9	HG9	21.9	16.46	1.66	0.100850547	0.899149453		5.44	5.44	0.248401826
3	21	2021-06-26	6	H	G	10	HG10	49.3	41.14	4.08	0.099173554	0.900826446		8.16	8.16	0.165517241
4	28	2021-07-03	1	A	G	61	AG61	132.02	125.75	9.89	0.078648111	0.921351889	10.42693592	6.27	6.27	0.047492804
4	28	2021-07-03	1	A	G	62	AG62	33.61	32.5	2.58	0.079384615	0.920615385	10.84153005	1.11	1.11	0.033025885
4	28	2021-07-03	1	A	G	63	AG63	80	79.47	2.38	0.029948408	0.970051592	12.60307179	0.53	0.53	0.006625
4	28	2021-07-03	1	A	G	64	AG64	70.03	69.47	6.35	0.091406362	0.908593638		0.56	0.56	0.007996573
4	28	2021-07-03	1	A	G	65	AG65	21.59	21.01	2.06	0.098048548	0.901951452		0.58	0.58	0.026864289
4	28	2021-07-03	2	B	G	61	BG61	101.9	101.2	8.96	0.088537549	0.911462451	13.92631453	0.7	0.7	0.00686948
4	28	2021-07-03	2	B	G	62	BG62	62.5	62.08	6.24	0.100515464	0.899484536	15.60010331	0.42	0.42	0.00672
4	28	2021-07-03	2	B	G	63	BG63	87.2	86.81	7.61	0.087662712	0.912337288	13.13801876	0.39	0.39	0.004472477
4	28	2021-07-03	2	B	G	64	BG64	93.05	92.95	8.58	0.092307692	0.907692308		0.1	0.1	0.001074691
4	28	2021-07-03	2	B	G	65	BG65	150.6	150.23	11.59	0.077148372	0.922851628		0.37	0.37	0.002456839
4	28	2021-07-03	3	D	G	61	DG61	58.05	57.78	5.03	0.087054344	0.912945656	17.52896981	0.27	0.27	0.004651163
4	28	2021-07-03	3	D	G	62	DG62	23.21	22.45	2.38	0.106013363	0.893986637	13.65226378	0.76	0.76	0.032744507
4	28	2021-07-03	3	D	G	63	DG63	39.6	39.13	4.92	0.12573473	0.87426527	12.8238239	0.47	0.47	0.011868687
4	28	2021-07-03	3	D	G	64	DG64	38.01	37.74	9	0.238473768	0.761526232		0.27	0.27	0.007103394
4	28	2021-07-03	3	D	G	65	DG65	83.61	81.58	5.58	0.068399117	0.931600883		2.03	2.03	0.024279392
4	28	2021-07-03	4	E	G	61	EG61	223.66	222.84	17.22	0.077275175	0.922724825	13.01601176	0.82	0.82	0.003666279
4	28	2021-07-03	4	E	G	62	EG62	134.61	131.07	20.99	0.160143435	0.839856565	13.3018137	3.54	3.54	0.026298195
4	28	2021-07-03	4	E	G	63	EG63	229.01	224.64	13.54	0.060274217	0.939725783	12.91034099	4.37	4.37	0.019082136
4	28	2021-07-03	4	E	G	64	EG64	108.54	100.24	13.5	0.134676776	0.865323224		8.3	8.3	0.076469504
4	28	2021-07-03	4	E	G	65	EG65	156.38	154.67	13.6	0.087929139	0.912070861		1.71	1.71	0.010934902
4	28	2021-07-03	5	G	G	61	GG61	164	160	8.17	0.0510625	0.9489375	16.8823167	4	4	0.024390244
4	28	2021-07-03	5	G	G	62	GG62	61.3	61.12	6.2	0.101439791	0.898560209	11.4640445	0.18	0.18	0.002936378
4	28	2021-07-03	5	G	G	63	GG63	97.7	97.28	7.08	0.072779605	0.927220395	15.30360833	0.42	0.42	0.004298874
4	28	2021-07-03	5	G	G	64	GG64	127	125.09	9.9	0.079143017	0.920856983		1.91	1.91	0.01503937
4	28	2021-07-03	5	G	G	65	GG65	90.58	90.12	9	0.099866844	0.900133156		0.46	0.46	0.005078384
4	28	2021-07-03	6	H	G	61	HG61	52.03	51.71	5.41	0.10462193	0.89537807	14.3998569	0.32	0.32	0.006150298
4	28	2021-07-03	6	H	G	62	HG62	45.4	44.79	12.56	0.280419737	0.719580263	17.67148875	0.61	0.61	0.013436123
4	28	2021-07-03	6	H	G	63	HG63	45.6	45.05	6.89	0.152941176	0.847058824	14.07628129	0.55	0.55	0.012061404
4	28	2021-07-03	6	H	G	64	HG64	147.03	146.95	4.42	0.030078258	0.969921742		0.08	0.08	0.000544107
4	28	2021-07-03	6	H	G	65	HG65	106.03	105.25	11.08	0.105273159	0.894726841		0.78	0.78	0.007356409
5	35	2021-07-10	1	A	G	116	AG116	84.93	83.34	6.77	0.081233501	0.918766499	16.36356409	1.59	1.59	0.0187213
5	35	2021-07-10	1	A	G	117	AG117	60.53	59.44	5.02	0.084454913	0.915545087	16.23201081	1.09	1.09	0.0180076
5	35	2021-07-10	1	A	G	118	AG118	120.03	119.58	10.16	0.084964041	0.915035959	16.97936956	0.45	0.45	0.003749063
5	35	2021-07-10	1	A	G	119	AG119	74.08	72.58	5.4	0.074400661	0.925599339		1.5	1.5	0.02024838
5	35	2021-07-10	1	A	G	120	AG120	178.83	177.61	12.11	0.068183098	0.931816902		1.22	1.22	0.006822122
5	35	2021-07-10	2	B	G	111	BG111	20.54	19.6	1.44	0.073469388	0.926530612		0.94	0.94	0.045764362
5	35	2021-07-10	2	B	G	112	BG112	56.73	55.98	3.93	0.070203644	0.929796356		0.75	0.75	0.013220518
5	35	2021-07-10	2	B	G	113	BG113	22.41	20.21	1.73	0.085601188	0.914398812		2.2	2.2	0.09817046
5	35	2021-07-10	2	B	G	114	BG114	26.78	25.31	1.63	0.064401422	0.935598578		1.47	1.47	0.05489171
5	35	2021-07-10	2	B	G	115	BG115	21.03	20.43	4.96	0.242780225	0.757219775		0.6	0.6	0.02853067
5	35	2021-07-10	3	D	G	116	DG116	55.37	54.27	2.47	0.045513175	0.954486825		1.1	1.1	0.019866354
5	35	2021-07-10	3	D	G	117	DG117	34.89	33.74	1.84	0.054534677	0.945465323		1.15	1.15	0.032960734
5	35	2021-07-10	3	D	G	118	DG118	14.38	13.75	1.04	0.075636364	0.924363636		0.63	0.63	0.043810848
5	35	2021-07-10	3	D	G	119	DG119	16.81	15.54	1.26	0.081081081	0.918918919		1.27	1.27	0.075550268
5	35	2021-07-10	3	D	G	120	DG120	57.45	56.47	5.08	0.08995927	0.91004073		0.98	0.98	0.017058312
5	35	2021-07-10	4	E	G	111	EG111	72.8	71.71	7.62	0.10626133	0.89373867	18.29404047	1.09	1.09	0.014972527
5	35	2021-07-10	4	E	G	112	EG112	61.34	60.06	5.66	0.094239094	0.905760906	15.17819873	1.28	1.28	0.020867297
5	35	2021-07-10	4	E	G	113	EG113	33.19	32.76	2.99	0.091269841	0.908730159	16.2787462	0.43	0.43	0.01295571
5	35	2021-07-10	4	E	G	114	EG114	47.21	45.63	4.36	0.095551172	0.904448828		1.58	1.58	0.033467486
5	35	2021-07-10	4	E	G	115	EG115	52.86	51.36	5.72	0.111370717	0.888629283		1.5	1.5	0.028376844
5	35	2021-07-10	5	G	G	116	GG116	50.31	49.65	2.63	0.052970796	0.947029204	17.37816997	0.66	0.66	0.013118664
5	35	2021-07-10	5	G	G	117	GG117	43.27	42.57	3.36	0.078928823	0.921071177	14.25249434	0.7	0.7	0.01617749
5	35	2021-07-10	5	G	G	118	GG118	94.8	93.55	2.16	0.023089257	0.976910743	11.58654133	1.25	1.25	0.013185654
5	35	2021-07-10	5	G	G	119	GG119	34.5	33.86	2.01	0.059362079	0.940637921		0.64	0.64	0.018550725
5	35	2021-07-10	5	G	G	120	GG120	76.3	75.56	6.18	0.081789307	0.918210693		0.74	0.74	0.009698558
5	35	2021-07-10	6	H	G	116	HG116	40.51	38.79	3.05	0.078628513	0.921371487	14.51741135	1.72	1.72	0.042458652
5	35	2021-07-10	6	H	G	117	HG117	70.59	69.17	5.94	0.085875379	0.914124621	12.84431019	1.42	1.42	0.020116164
5	35	2021-07-10	6	H	G	118	HG118	33.79	32.3	8.17	0.252941176	0.747058824	18.05533471	1.49	1.49	0.044095886
5	35	2021-07-10	6	H	G	119	HG119	40.61	39.31	3.11	0.079114729	0.920885271		1.3	1.3	0.03201182
5	35	2021-07-10	6	H	G	120	HG120	58.43	57.57	3.97	0.068959528	0.931040472		0.86	0.86	0.014718467
6	42	2021-07-17	1	A	G	11	AG11	159.01	158.38	10.17	0.064212653	0.935787347	16.7259645	0.63	0.63	0.003962015
6	42	2021-07-17	1	A	G	12	AG12	154.09	152.07	11.05	0.072663905	0.927336095	18.13666077	2.02	2.02	0.013109222
6	42	2021-07-17	1	A	G	13	AG13	229.08	225.98	15.27	0.067572352	0.932427648	18.86751202	3.1	3.1	0.01353239
6	42	2021-07-17	1	A	G	14	AG14	186.01	183.41	13	0.07087945	0.92912055		2.6	2.6	0.013977743
6	42	2021-07-17	1	A	G	15	AG15	148.9	142.65	6.41	0.044935156	0.955064844		6.25	6.25	0.04197448
6	42	2021-07-17	2	B	G	11	BG11	69.9	68.81	5.87	0.085307368	0.914692632	22.06899293	1.09	1.09	0.015593705
6	42	2021-07-17	2	B	G	12	BG12	124.9	123.83	9.85	0.079544537	0.920455463	14.46997098	1.07	1.07	0.008566853
6	42	2021-07-17	2	B	G	13	BG13	139.08	138.01	11.06	0.08013912	0.91986088	21.66050634	1.07	1.07	0.007693414
6	42	2021-07-17	2	B	G	14	BG14	111.9	100.9	8.86	0.087809713	0.912190287		11	11	0.098302055
6	42	2021-07-17	2	B	G	15	BG15	62.9	61.2	5.88	0.096078431	0.903921569		1.7	1.7	0.027027027
6	42	2021-07-17	3	D	G	11	DG11	59.6	58.2	4.93	0.084707904	0.915292096	16.37194516	1.4	1.4	0.023489933
6	42	2021-07-17	3	D	G	12	DG12	67.01	66.1	6.32	0.095612708	0.904387292	22.14734415	0.91	0.91	0.013580063
6	42	2021-07-17	3	D	G	13	DG13	78.9	78.41	7.94	0.101262594	0.898737406	19.80199988	0.49	0.49	0.006210393
6	42	2021-07-17	3	D	G	14	DG14	64.01	62.17	5.34	0.085893518	0.914106482		1.84	1.84	0.028745509
6	42	2021-07-17	3	D	G	15	DG15	74.8	73.21	10.35	0.141374129	0.858625871		1.59	1.59	0.021256684
6	42	2021-07-17	4	E	G	11	EG11	214.11	212.22	16.33	0.07694845	0.92305155	13.36089523	1.89	1.89	0.008827238
6	42	2021-07-17	4	E	G	12	EG12	165.21	163.02	12.75	0.078211262	0.921788738	21.07156343	2.19	2.19	0.013255856
6	42	2021-07-17	4	E	G	13	EG13	116.52	115.01	8.24	0.071645944	0.928354056	26.10735586	1.51	1.51	0.012959149
6	42	2021-07-17	4	E	G	14	EG14	194.55	192.69	14.98	0.07774145	0.92225855		1.86	1.86	0.009560524
6	42	2021-07-17	4	E	G	15	EG15	269.01	266.07	19.96	0.075017852	0.924982148		2.94	2.94	0.010928962
6	42	2021-07-17	5	G	G	11	GG11	119.25	118.24	9.04	0.076454668	0.923545332	19.73124478	1.01	1.01	0.008469602
6	42	2021-07-17	5	G	G	12	GG12	74.02	73.71	6.28	0.085198752	0.914801248	18.27758233	0.31	0.31	0.004188057
6	42	2021-07-17	5	G	G	13	GG13	124.01	122.39	8.47	0.069205	0.930795	19.941961	1.62	1.62	0.013063463
6	42	2021-07-17	5	G	G	14	GG14	75.9	74.41	6.01	0.080768714	0.919231286		1.49	1.49	0.019631094
6	42	2021-07-17	5	G	G	15	GG15	69.92	68.01	5.24	0.077047493	0.922952507		1.91	1.91	0.027316934
6	42	2021-07-17	6	H	G	11	HG11	60.8	59.85	4.8	0.080200501	0.919799499	22.96795216	0.95	0.95	0.015625
6	42	2021-07-17	6	H	G	12	HG12	127.81	126.61	9.71	0.076692204	0.923307796	24.84451068	1.2	1.2	0.009388937
6	42	2021-07-17	6	H	G	13	HG13	65.76	64.9	4.68	0.07211094	0.92788906	27.51813935	0.86	0.86	0.013077859
6	42	2021-07-17	6	H	G	14	HG14	69.01	67.91	4.77	0.070240024	0.929759976		1.1	1.1	0.015939719
6	42	2021-07-17	6	H	G	15	HG15	66.24	64.25	5.22	0.081245136	0.918754864		1.99	1.99	0.030042271
7	49	2021-07-24	1	A	G	66	AG66	146.75	145.05	6.24	0.043019648	0.956980352	20.17045455	1.7	1.7	0.011584327
7	49	2021-07-24	1	A	G	67	AG67	66.06	65.55	11.5	0.175438596	0.824561404	20.70903674	0.51	0.51	0.007720254
7	49	2021-07-24	1	A	G	68	AG68	125.67	124.99	10.97	0.087767021	0.912232979	15.58751092	0.68	0.68	0.005410997
7	49	2021-07-24	1	A	G	69	AG69	112.56	111.41	14.57	0.130778207	0.869221793		1.15	1.15	0.010216773
7	49	2021-07-24	1	A	G	70	AG70	95.68	94.72	8.82	0.093116554	0.906883446		0.96	0.96	0.010033445
7	49	2021-07-24	2	B	G	66	BG66	154.65	153.42	13.75	0.089623256	0.910376744	21.85494925	1.23	1.23	0.007953443
7	49	2021-07-24	2	B	G	67	BG67	101.45	100.19	9.27	0.092524204	0.907475796	19.95749921	1.26	1.26	0.012419911
7	49	2021-07-24	2	B	G	68	BG68	33.56	32.73	3.42	0.104491292	0.895508708	15.82166617	0.83	0.83	0.024731824
7	49	2021-07-24	2	B	G	69	BG69	89.54	88.79	8.09	0.091113864	0.908886136		0.75	0.75	0.008376145
7	49	2021-07-24	2	B	G	70	BG70	63.56	62.82	7	0.111429481	0.888570519		0.74	0.74	0.011642542
7	49	2021-07-24	3	D	G	66	DG66	65.87	64.72	7.92	0.1223733	0.8776267	22.19110052	1.15	1.15	0.017458631
7	49	2021-07-24	3	D	G	67	DG67	77.34	76.12	8.33	0.109432475	0.890567525	21.93968771	1.22	1.22	0.015774502
7	49	2021-07-24	3	D	G	68	DG68	129.45	128.03	14.37	0.112239319	0.887760681	17.26158552	1.42	1.42	0.010969486
7	49	2021-07-24	3	D	G	69	DG69	52.67	51.7	5.6	0.108317215	0.891682785		0.97	0.97	0.018416556
7	49	2021-07-24	3	D	G	70	DG70	33.23	32.69	3.14	0.096053839	0.903946161		0.54	0.54	0.016250376
7	49	2021-07-24	4	E	G	66	EG66	163.55	162.34	13.7	0.084390785	0.915609215	21.54490923	1.21	1.21	0.007398349
7	49	2021-07-24	4	E	G	67	EG67	147.23	146.07	12.45	0.085233107	0.914766893	18.53712788	1.16	1.16	0.007878829
7	49	2021-07-24	4	E	G	68	EG68	133.34	132.62	9.15	0.068994119	0.931005881	19.23352009	0.72	0.72	0.00539973
7	49	2021-07-24	4	E	G	69	EG69	140.05	139.26	12.63	0.090693667	0.909306333		0.79	0.79	0.005640843
7	49	2021-07-24	4	E	G	70	EG70	115.12	114	11.7	0.102631579	0.897368421		1.12	1.12	0.009728978
7	49	2021-07-24	5	G	G	66	GG66	126.32	125.59	10.7	0.085197866	0.914802134	19.8012916	0.73	0.73	0.005778974
7	49	2021-07-24	5	G	G	67	GG67	148.34	147.54	11.4	0.077267182	0.922732818	17.31071067	0.8	0.8	0.005393016
7	49	2021-07-24	5	G	G	68	GG68	95.56	94.19	6.95	0.073787026	0.926212974	21.54533717	1.37	1.37	0.014336542
7	49	2021-07-24	5	G	G	69	GG69	140.69	139.98	12.2	0.087155308	0.912844692		0.71	0.71	0.005046556
7	49	2021-07-24	5	G	G	70	GG70	33.76	32.65	3.39	0.103828484	0.896171516		1.11	1.11	0.032879147
7	49	2021-07-24	6	H	G	66	HG66	188.56	187.31	16.03	0.085580054	0.914419946	18.6604677	1.25	1.25	0.00662919
7	49	2021-07-24	6	H	G	67	HG67	134.59	133.23	9.47	0.071080087	0.928919913	20.67259942	1.36	1.36	0.010104763
7	49	2021-07-24	6	H	G	68	HG68	114.97	113.52	10.01	0.088178295	0.911821705	12.8554973	1.45	1.45	0.012611986
7	49	2021-07-24	6	H	G	69	HG69	116.58	115.49	10.04	0.086933934	0.913066066		1.09	1.09	0.009349803
7	49	2021-07-24	6	H	G	70	HG70	120.19	119.21	9.84	0.082543411	0.917456589		0.98	0.98	0.008153757
9	63	2021-08-07	1	A	G	111	AG111	141.53	140.2	10.71	0.07639087	0.92360913	14.82850443	1.33	1.33	0.009397301
9	63	2021-08-07	1	A	G	112	AG112	103.74	102.77	9.36	0.091077163	0.908922837	14.88541273	0.97	0.97	0.009350299
9	63	2021-08-07	1	A	G	113	AG113	96.89	95.05	8.53	0.089742241	0.910257759	16.86543431	1.84	1.84	0.018990608
9	63	2021-08-07	1	A	G	114	AG114	68.9	67.52	6.22	0.092120853	0.907879147		1.38	1.38	0.020029028
9	63	2021-08-07	2	B	G	106	BG106	131.88	130.77	12.4	0.094822972	0.905177028	16.94551524	1.11	1.11	0.008416742
9	63	2021-08-07	2	B	G	107	BG107	118.56	117.87	11.26	0.095528973	0.904471027	19.20057244	0.69	0.69	0.005819838
9	63	2021-08-07	2	B	G	108	BG108	108.78	107.47	15.35	0.142830557	0.857169443	16.53981439	1.31	1.31	0.012042655
9	63	2021-08-07	2	B	G	109	BG109	125.34	123.2	10.58	0.085876623	0.914123377		2.14	2.14	0.01707356
9	63	2021-08-07	2	B	G	115	AG115	126.78	125.46	10.43	0.083134067	0.916865933		1.32	1.32	0.010411737
9	63	2021-08-07	3	D	G	110	BG110	143.12	142.24	13.37	0.093996063	0.906003937		0.88	0.88	0.006148686
9	63	2021-08-07	3	D	G	111	DG111	78.34	76.9	6.71	0.087256177	0.912743823	19.02376978	1.44	1.44	0.018381414
9	63	2021-08-07	3	D	G	112	DG112	152.45	150.89	12.77	0.084631188	0.915368812	17.892415	1.56	1.56	0.010232863
9	63	2021-08-07	3	D	G	113	DG113	52.98	51.19	5.43	0.106075405	0.893924595	15.24857926	1.79	1.79	0.033786334
9	63	2021-08-07	3	D	G	114	DG114	116.78	115.64	9.59	0.082929782	0.917070218		1.14	1.14	0.009761946
9	63	2021-08-07	4	E	G	106	EG106	215.32	213.74	20.52	0.096004491	0.903995509	24.38631711	1.58	1.58	0.007337916
9	63	2021-08-07	4	E	G	107	EG107	118.77	117.18	15.83	0.135091313	0.864908687	21.39323253	1.59	1.59	0.013387219
9	63	2021-08-07	4	E	G	108	EG108	226.65	220.8	19.7	0.089221014	0.910778986	21.03955476	5.85	5.85	0.025810721
9	63	2021-08-07	4	E	G	109	EG109	239.99	238.18	23.59	0.099042741	0.900957259		1.81	1.81	0.007541981
9	63	2021-08-07	4	E	G	115	DG115	96.69	95.33	8.03	0.084233714	0.915766286		1.36	1.36	0.01406557
9	63	2021-08-07	5	G	G	110	EG110	135.67	133.93	13.65	0.101918913	0.898081087		1.74	1.74	0.012825238
9	63	2021-08-07	5	G	G	111	GG111	152.95	151.09	11.87	0.078562446	0.921437554	11.06938484	1.86	1.86	0.012160837
9	63	2021-08-07	5	G	G	112	GG112	103.78	102.41	9.67	0.094424373	0.905575627	20.37162162	1.37	1.37	0.013201002
9	63	2021-08-07	5	G	G	113	GG113	168.88	167.4	15.01	0.089665472	0.910334528	18.89555679	1.48	1.48	0.008763619
9	63	2021-08-07	5	G	G	114	GG114	102.55	100.71	8.88	0.088173965	0.911826035		1.84	1.84	0.017942467
9	63	2021-08-07	6	H	G	111	HG111	121.76	120.34	9.97	0.082848596	0.917151404	17.41903437	1.42	1.42	0.011662286
9	63	2021-08-07	6	H	G	112	HG112	138.12	136.8	13.63	0.099634503	0.900365497	19.75870568	1.32	1.32	0.009556907
9	63	2021-08-07	6	H	G	113	HG113	90.1	88.33	7.56	0.085588135	0.914411865	5.93962999	1.77	1.77	0.019644839
9	63	2021-08-07	6	H	G	114	HG114	184.11	182.23	17.67	0.096965373	0.903034627		1.88	1.88	0.010211287
9	63	2021-08-07	6	H	G	115	GG115	89.19	87.32	8.78	0.100549702	0.899450298		1.87	1.87	0.020966476
9	63	2021-08-07	6	H	G	115	HG115	172.07	170.81	15.75	0.092207716	0.907792284		1.26	1.26	0.007322601
2	14	2021-08-07	7	L	G	1	GL01	14.25	14.16	1.99	0.140536723	0.859463277		0.09	0.09	0.006315789
2	14	2021-08-07	7	L	G	2	GL02	8.8	8.71	1.22	0.140068886	0.859931114		0.09	0.09	0.010227273
2	14	2021-08-07	7	L	G	3	GL03	11.5	11.31	1.61	0.142351901	0.857648099		0.19	0.19	0.016521739
2	14	2021-08-07	7	L	G	4	GL04	12.9	12.76	1.91	0.14968652	0.85031348		0.14	0.14	0.010852713
2	14	2021-08-07	7	L	G	5	GL05	11.12	10.94	1.58	0.144424132	0.855575868		0.18	0.18	0.01618705
11	77	2021-08-21	1	A	G	16	AG16	45.89	43.23	5.22	0.12074948	0.87925052	11.5110343	2.66	2.66
11	77	2021-08-21	1	A	G	17	AG17	119.56	117.48	9.41	0.08009874	0.91990126	12.41283401	2.08	2.08
11	77	2021-08-21	1	A	G	18	AG18	109.67	107.02	8.11	0.075780228	0.924219772	11.47016763	2.65	2.65
11	77	2021-08-21	1	A	G	19	AG19	137	135.66	11.11	0.081895916	0.918104084		1.34	1.34
11	77	2021-08-21	1	A	G	20	AG20	64.02	60.45	3.39	0.056079404	0.943920596		3.57	3.57
11	77	2021-08-21	2	B	G	16	BG16	33.45	31.77	4.36	0.137236387	0.862763613	18.4699714	1.68	1.68
11	77	2021-08-21	2	B	G	17	BG17	43	40.18	3.4	0.084619214	0.915380786		2.82	2.82
11	77	2021-08-21	2	B	G	18	BG18	65.32	63.95	6.14	0.09601251	0.90398749	19.36753394	1.37	1.37
11	77	2021-08-21	2	B	G	19	BG19	53.18	51.74	4.94	0.095477387	0.904522613		1.44	1.44
11	77	2021-08-21	2	B	G	20	BG20	139.68	137.94	12.98	0.094098884	0.905901116	17.99245433	1.74	1.74
11	77	2021-08-21	3	D	G	16	DG16	50.44	48.33	4.19	0.086695634	0.913304366		2.11	2.11
11	77	2021-08-21	3	D	G	17	DG17	45.38	43.33	3.93	0.090699285	0.909300715		2.05	2.05
11	77	2021-08-21	3	D	G	18	DG18	43.78	40.99	4	0.097584777	0.902415223		2.79	2.79
11	77	2021-08-21	3	D	G	19	DG19	40.67	38.3	3.66	0.095561358	0.904438642		2.37	2.37
11	77	2021-08-21	3	D	G	20	DG20	64.6	60.19	5.29	0.087888354	0.912111646		4.41	4.41
11	77	2021-08-21	4	E	G	16	EG16	109.56	105.54	10.4	0.098540838	0.901459162	12.95388219	4.02	4.02
11	77	2021-08-21	4	E	G	17	EG17	185.77	180.9	19.16	0.10591487	0.89408513	14.98064132	4.87	4.87
11	77	2021-08-21	4	E	G	18	EG18	146.56	141.08	13.23	0.093776581	0.906223419	13.19844327	5.48	5.48
11	77	2021-08-21	4	E	G	19	EG19	170.09	168.43	18.32	0.108769222	0.891230778		1.66	1.66
11	77	2021-08-21	4	E	G	20	EG20	145.57	143.75	15.6	0.108521739	0.891478261		1.82	1.82
11	77	2021-08-21	5	G	G	16	GG16	94.56	92.16	9.12	0.098958333	0.901041667	19.29346746	2.4	2.4
11	77	2021-08-21	5	G	G	17	GG17	87	84.09	9.29	0.11047687	0.88952313	20.11084404	2.91	2.91
11	77	2021-08-21	5	G	G	18	GG18	95.89	93.78	10.6	0.113030497	0.886969503	14.00532401	2.11	2.11
11	77	2021-08-21	5	G	G	19	GG19	79.56	77.62	9.24	0.119041484	0.880958516		1.94	1.94
11	77	2021-08-21	5	G	G	20	GG20	88.55	86.41	10	0.115727346	0.884272654		2.14	2.14
11	77	2021-08-21	6	H	G	16	HG16	44.54	42.09	4.11	0.097647897	0.902352103	17.76436005	2.45	2.45
11	77	2021-08-21	6	H	G	17	HG17	68.32	66.92	6.64	0.099222953	0.900777047	13.44664628	1.4	1.4
11	77	2021-08-21	6	H	G	18	HG18	35.9	33.79	3.68	0.108907961	0.891092039		2.11	2.11
11	77	2021-08-21	6	H	G	19	HG19	43.23	40.5	3.98	0.098271605	0.901728395		2.73	2.73
11	77	2021-08-21	6	H	G	20	HG20	63.66	60.13	5.51	0.091634791	0.908365209	20.02819474	3.53	3.53
13	91	2021-09-04	1	A	G	71	AG71	111.42	86.36	6.66	0.077119037	0.922880963	18.60294118	25.06	25.06
13	91	2021-09-04	1	A	G	72	AG72	114.69	100.92	7.79	0.077189853	0.922810147	15.92357498	13.77	13.77
13	91	2021-09-04	1	A	G	73	AG73	89.12	80.74	6.34	0.078523656	0.921476344	17.65978993	8.38	8.38
13	91	2021-09-04	1	A	G	74	AG74	94.24	74.7	6.18	0.082730924	0.917269076		19.54	19.54
13	91	2021-09-04	1	A	G	75	AG75	81.24	68.54	4.24	0.061861687	0.938138313		12.7	12.7
13	91	2021-09-04	2	B	G	71	BG71	123.24	89	8.6	0.096629213	0.903370787	20.47637952	34.24	34.24
13	91	2021-09-04	2	B	G	72	BG72	75.62	64.4	5.7	0.088509317	0.911490683	21.63509274	11.22	11.22
13	91	2021-09-04	2	B	G	73	BG73	60.55	48.83	4.88	0.099938562	0.900061438	21.12457779	11.72	11.72
13	91	2021-09-04	2	B	G	74	BG74	51.98	38.5	4	0.103896104	0.896103896		13.48	13.48
13	91	2021-09-04	2	B	G	75	BG75	81.78	63.7	4.98	0.078178964	0.921821036		18.08	18.08
13	91	2021-09-04	4	E	G	71	EG71	272.22	270.52	23.93	0.088459264	0.911540736	18.77183926	1.7	1.7
13	91	2021-09-04	4	E	G	72	EG72	211.65	209.81	20.07	0.095657976	0.904342024	20.88924176	1.84	1.84
13	91	2021-09-04	4	E	G	73	EG73	121.59	112.31	10.94	0.097408957	0.902591043	16.94218976	9.28	9.28
13	91	2021-09-04	4	E	G	74	EG74	132.54	129.77	12.81	0.098713108	0.901286892		2.77	2.77
13	91	2021-09-04	4	E	G	75	EG75	203.16	191.36	15.88	0.08298495	0.91701505		11.8	11.8
13	91	2021-09-04	5	G	G	71	GG71	53.45	37.18	3.42	0.091984938	0.908015062		16.27	16.27
13	91	2021-09-04	5	G	G	72	GG72	41.95	29.89	2.42	0.080963533	0.919036467		12.06	12.06
13	91	2021-09-04	5	G	G	73	GG73	34.19	32.07	2.55	0.079513564	0.920486436		2.12	2.12
13	91	2021-09-04	5	G	G	74	GG74	29.94	26.56	2.02	0.076054217	0.923945783		3.38	3.38
13	91	2021-09-04	5	G	G	75	GG75	46.55	31.42	2.76	0.087842139	0.912157861		15.13	15.13
13	91	2021-09-04	6	H	G	71	HG71	96.44	59.73	6.64	0.111166918	0.888833082	19.57285485	36.71	36.71
13	91	2021-09-04	6	H	G	72	HG72	61.36	48.53	3.74	0.077065733	0.922934267	21.09832906	12.83	12.83
13	91	2021-09-04	6	H	G	73	HG73	63.39	35.63	3.46	0.097109178	0.902890822	23.0621155	27.76	27.76
13	91	2021-09-04	6	H	G	74	HG74	42.55	36.01	3.32	0.092196612	0.907803388		6.54	6.54
13	91	2021-09-04	6	H	G	75	HG75	97.56	33.93	4.68	0.137931034	0.862068966		63.63	63.63
15	105	2021-09-18	1	A	G	106	AG106	54.67	51.58	4.04	0.078324932	0.921675068	16.14114562	3.09	3.09
15	105	2021-09-18	1	A	G	107	AG107	50.87	48.01	3.02	0.062903562	0.937096438	19.75320908	2.86	2.86
15	105	2021-09-18	1	A	G	108	AG108	45.65	40.54	3.08	0.075974346	0.924025654	20.26500854	5.11	5.11
15	105	2021-09-18	1	A	G	109	AG109	45.33	42.84	3.94	0.091970121	0.908029879		2.49	2.49
15	105	2021-09-18	1	A	G	110	AG110	81.88	79.71	7.5	0.09409108	0.90590892		2.17	2.17
15	105	2021-09-18	2	B	G	106	BG106	18.87	16.53	0.98	0.059286146	0.940713854		2.34	2.34
15	105	2021-09-18	2	B	G	107	BG107	15.66	13.62	0.67	0.049192364	0.950807636		2.04	2.04
15	105	2021-09-18	2	B	G	108	BG108	15.34	13.51	0.68	0.050333087	0.949666913		1.83	1.83
15	105	2021-09-18	2	B	G	109	BG109	24.98	21.79	1.37	0.062872877	0.937127123		3.19	3.19
15	105	2021-09-18	2	B	G	110	BG110	18.77	15.64	0.94	0.060102302	0.939897698		3.13	3.13
15	105	2021-09-18	4	E	G	106	EG106	310.66	304.18	20.35	0.066901177	0.933098823	13.72556809	6.48	6.48
15	105	2021-09-18	4	E	G	107	EG107	400.67	381.46	26.36	0.06910292	0.93089708	12.58368928	19.21	19.21
15	105	2021-09-18	4	E	G	108	EG108	287.67	269.44	18.04	0.066953682	0.933046318	7.657460759	18.23	18.23
15	105	2021-09-18	4	E	G	109	EG109	388.63	379.95	27.54	0.072483221	0.927516779		8.68	8.68
15	105	2021-09-18	4	E	G	110	EG110	240.33	234.78	18.58	0.079137916	0.920862084		5.55	5.55
15	105	2021-09-18	5	G	G	106	GG106	6	5.88	0.51	0.086734694	0.913265306		0.12	0.12
15	105	2021-09-18	5	G	G	107	GG107	5.67	4.59	0.31	0.067538126	0.932461874		1.08	1.08
15	105	2021-09-18	5	G	G	108	GG108	3.45	2	0.31	0.155	0.845		1.45	1.45
15	105	2021-09-18	5	G	G	109	GG109	4.56	3.37	0.28	0.083086053	0.916913947		1.19	1.19
15	105	2021-09-18	5	G	G	110	GG110	9.33	7.39	0.7	0.094722598	0.905277402		1.94	1.94
17	119	2021-10-02	1	A	G	21	AG21	18	17.45	1.86	0.106590258	0.893409742		0.55	0.55
17	119	2021-10-02	1	A	G	22	AG22	21.56	19.28	1.79	0.092842324	0.907157676		2.28	2.28
17	119	2021-10-02	1	A	G	23	AG23	20.77	18.18	1.93	0.106160616	0.893839384		2.59	2.59
17	119	2021-10-02	1	A	G	24	AG24	30.45	28.45	2.54	0.089279438	0.910720562		2	2
17	119	2021-10-02	1	A	G	25	AG25	21.32	18.66	1.58	0.084673098	0.915326902		2.66	2.66
17	119	2021-10-02	4	E	G	21	EG21	206.87	204.48	20.19	0.098738263	0.901261737	22.24032101	2.39	2.39
17	119	2021-10-02	4	E	G	22	EG22	190.47	187.62	16.16	0.086131542	0.913868458	21.03570791	2.85	2.85
17	119	2021-10-02	4	E	G	23	EG23	231.56	227.1	20.53	0.090400705	0.909599295	25.66867219	4.46	4.46
17	119	2021-10-02	4	E	G	24	EG24	224.52	219.45	19.73	0.089906585	0.910093415		5.07	5.07
17	119	2021-10-02	4	E	G	25	EG25	243.76	238.02	21.49	0.090286531	0.909713469		5.74	5.74
