# Supplementary material for: The Bio Economic Seaweed Model (BESeM) for modelling tropical seaweed cultivation – experimentation and modelling
Source: J Appl Phycol. 2022 Aug 19;34(5):2627–44. doi: 10.1007/s10811-022-02799-8 (PMC9390115; doi:10.1007/s10811-022-02799-8)
Supplement: Supplementary file 5 — (R 38 kb) [file 10811_2022_2799_MOESM5_ESM.r]

##################################################################################
# Project     : Aquatic Systems
# Project ref.: https://www.wur.nl/nl/Onderzoek-Resultaten/Onderzoeksprojecten-LNV/Expertisegebieden/kennisonline/Aquatische-systemen.htm
#
# Title       : plotWeightsBySiteGracilaria.r
#
# Description : plots weights of the BESeM seaweed experiment by UNHAS/WUR in Takalar, SW Sulawesi, Indonesia, 2021
#
# Data        : experiment in Takalar, Sulawesi, Indonesia
#
# Methods     : see paper van Oort et al., 2022. The Bio Economic Seaweed Model (BESeM) for modelling tropical seaweed cultivation � experimentation and modelling. Journal of Applied Phycology
#
# Acknowledgements: Funding: the authors would like to acknowledge funding from the Wageningen University & Research Programme on "Food Security and Valuing Water" (project code KB-35-004-001) 
#                   that is supported by the Dutch Ministry of Agriculture, Nature and Food Quality with grant number KB-35-004-001. We wish to thank the students from Hasanuddin University 
#                   (UNHAS) for the hard work of collecting the data: Dhelya Anggraeni; Muhammad Fachri Yusuf; Riswandi Nur; Khaikal Rahman; Muhammad Dzulfahmi Rais. Under the supervision of 
#                   dr. Latama and dr. Rukminasari each of the students has written a BSc/MSc thesis about their work in this project. 
#
# Date created: 2022-05-27
#
# Version     : -99
#
# Authors     : P.A.J. van Oort
#
# Institution : Wageningen Plant Research
#
#################################################################################
library("ggplot2")
library(gridExtra)
library(dplyr)

# setlocale to choose language for month names on xaxis (set to English)
# then at end set back to old.loc
old.loc <- Sys.getlocale("LC_TIME")
Sys.setlocale("LC_TIME", "English")

# Start dates in the onshore sites ABDEGH
dateStart <- as.Date("2021-06-05")

# paths where files are stored
pathCSV <- "W:/PSG/AGRO/1_Projects/Team_Tecol/Werf_3710469200_KBVoedselV/Zeewier/Indonesia/paper/JournalAppliedPhycology/navrev/supplementary/"
pathAnalysis <- "W:/PSG/AGRO/1_Projects/Team_Tecol/Werf_3710469200_KBVoedselV/Zeewier/Indonesia/paper/JournalAppliedPhycology/navrev/supplementary/"

# Have a look. Ugly colummn names
# First drop some columns
df.DataSheetSites <- read.csv(file=paste0(pathCSV,"DataSheetSites.csv"))
df.DataSheetSites <- df.DataSheetSites[1:6,1:7]
colnames(df.DataSheetSites) <- c("Lokasi","SiteLetter","SitenameEN","LAT","LON","dist2river_m","dist2shore_m")
#df.DataSheetSites$dist2shore_m <- c(5,5,5,100,100,100,800)
#df.DataSheetSites$dist2river_m <- c(0,500,1000,0,500,1000,800)
# Add the letter to the sitenameEN
df.DataSheetSites$SitenameEN <- paste0(df.DataSheetSites$SiteLetter,". ",df.DataSheetSites$SitenameEN)
# Site G is 140m out of shore, E & H are 100m out of shore
# For simplicity of visualisation, we'll set all to 130m out of shore
df.DataSheetSites$dist2shore_m[4:6] <- 130
df.DataSheetSites

df.DataSheetWeightsWeekly <-  read.csv(file=paste0(pathCSV,"DataSheetWeightsWeekly.csv"))
# Have a look. Ugly colummn names
# First drop some columns
df.DataSheetWeightsWeekly <- df.DataSheetWeightsWeekly[,3:14]
colnames(df.DataSheetWeightsWeekly) <- c("date","siteNr","SiteLetter","speciesLetter","plantNr","KodeSampel","weightFreshUnclean","weightFreshClean","weightDryClean","dryMatterContent","moistureContent","Agar")
head(df.DataSheetWeightsWeekly)

df.DataSheetWeightsStart <-  read.csv(file=paste0(pathCSV,"DataSheetWeightsStart.csv"))
colnames(df.DataSheetWeightsStart) <- c("date","siteNr","SiteLetter","speciesLetter","plantNr","KodeSampel","weightFreshUnclean")
head(df.DataSheetWeightsStart)
tail(df.DataSheetWeightsStart)

# weightFreshClean was not determined for the start weights. We'll assume it was the same as weightFreshUnclean at the start
df.DataSheetWeightsStart$weightFreshClean <- df.DataSheetWeightsStart$weightFreshUnclean
# dryMatterContent was not determined for the start weights. We'll assume it was the same as in week 1
dmcSampleweek1Gracilaria <- mean(subset(df.DataSheetWeightsWeekly,date=="2021-06-12" & speciesLetter=="G")$dryMatterContent)
dmcSampleweek1Gracilaria	# [1] 0.1397353
df.DataSheetWeightsStart$dryMatterContent <- ifelse(df.DataSheetWeightsStart$speciesLetter=="K",dmcSampleweek1Kappaphycus,dmcSampleweek1Gracilaria)
df.DataSheetWeightsStart$moistureContent <- 1 - df.DataSheetWeightsStart$dryMatterContent
df.DataSheetWeightsStart$Agar <- NA
df.DataSheetWeightsStart$weightDryClean <- df.DataSheetWeightsStart$weightFreshClean * df.DataSheetWeightsStart$dryMatterContent

# One dataframe with start weights and weekly weights
df.DataSheetWeights <- rbind(df.DataSheetWeightsStart,df.DataSheetWeightsWeekly)

# Merge the dataframe with the DataSheetSites to get the sitename
df.DataSheetWeights <- merge(df.DataSheetWeights,df.DataSheetSites,by="SiteLetter")
df.DataSheetWeights$date <- as.Date(df.DataSheetWeights$date)
# add species names
df.DataSheetWeights$speciesName <- "Gracilaria"
# add days after planting
df.DataSheetWeights$dap <- df.DataSheetWeights$date - dateStart
df.DataSheetWeights$dap <- as.numeric(df.DataSheetWeights$dap)
dim(df.DataSheetWeights)
# remove two outliers in site H at 28 DAP with weightFreshClean > 100
df.DataSheetWeights <- rbind(subset(df.DataSheetWeights,SiteLetter !="H"),subset(df.DataSheetWeights,SiteLetter =="H" & dap <=28 & weightFreshClean < 100),subset(df.DataSheetWeights,SiteLetter =="H" & dap > 28))
dim(df.DataSheetWeights)
# Order first by date, then by siteNr, then by plantNr
df.DataSheetWeights <- df.DataSheetWeights[with(df.DataSheetWeights,order(date,siteNr,plantNr)),]
tail(df.DataSheetWeights)
# Mean dry matter content of the Gracilaria
mean(subset(df.DataSheetWeights,speciesLetter=="G")$dryMatterContent,na.rm=TRUE)
# [1] 0.127783
# Mean moisture content of the Gracilaria
1- mean(subset(df.DataSheetWeights,speciesLetter=="G")$dryMatterContent,na.rm=TRUE)
# [1] 0.872217

# Environmental data
df.DataSheetWaterCurrentWeekly <-  read.csv(file=paste0(pathCSV,"DataSheetWaterCurrentWeekly.csv"))
# Have a look. Ugly colummn names
# First drop some columns
df.DataSheetWaterCurrentWeekly <- df.DataSheetWaterCurrentWeekly[,3:7]
colnames(df.DataSheetWaterCurrentWeekly) <- c("date","siteNr","SiteLetter","Velocity_ms","Direction")
df.DataSheetWaterCurrentWeekly$date <- as.Date(df.DataSheetWaterCurrentWeekly$date)
df.DataSheetWaterCurrentWeekly$dap <- df.DataSheetWaterCurrentWeekly$date - dateStart
df.DataSheetWaterCurrentWeekly$dap <- as.numeric(df.DataSheetWaterCurrentWeekly$dap)
# Merge the dataframe with the DataSheetSites to get the sitename
df.DataSheetWaterCurrentWeekly <- merge(df.DataSheetWaterCurrentWeekly,df.DataSheetSites,by="SiteLetter")
head(df.DataSheetWaterCurrentWeekly)
nrow(df.DataSheetWaterCurrentWeekly)
# Remove two outliers with velocity > 0.5 m/s
df.DataSheetWaterCurrentWeekly <- subset(df.DataSheetWaterCurrentWeekly,Velocity_ms < 0.5)
nrow(df.DataSheetWaterCurrentWeekly)

df.DataSheetWaterQualityWeekly <-  read.csv(file=paste0(pathCSV,"DataSheetWaterQualityWeekly.csv"))
# Have a look. Ugly colummn names
# First drop some columns
df.DataSheetWaterQualityWeekly <- df.DataSheetWaterQualityWeekly[,3:16]
colnames(df.DataSheetWaterQualityWeekly) <- c("date","siteNr","SiteLetter","Replicate","Time","SeaFloorDepth_cm","DepthLine_cm","Temperature_oC","Salinity_psu","pH","DissolvedOxygen","ClaritySecchiDisk_cm","Nitrate_ppm","Phosphate_ppm")
df.DataSheetWaterQualityWeekly$date <- as.Date(df.DataSheetWaterQualityWeekly$date)
df.DataSheetWaterQualityWeekly$dap <- df.DataSheetWaterQualityWeekly$date - dateStart
df.DataSheetWaterQualityWeekly$dap <- as.numeric(df.DataSheetWaterQualityWeekly$dap)
# Merge the dataframe with the DataSheetSites to get the sitename
df.DataSheetWaterQualityWeekly <- merge(df.DataSheetWaterQualityWeekly,df.DataSheetSites,by="SiteLetter")
# Order
# df.DataSheetWaterQualityWeekly <- df.DataSheetWaterQualityWeekly[with(df.DataSheetWaterQualityWeekly,order(date,siteNr,Replicate)),]
head(df.DataSheetWaterQualityWeekly)
tail(df.DataSheetWaterQualityWeekly)


#################################################################################
# Exploratory look at the data. Do they differ by site, distance to river mouth, distance from shore? Trends over time?
#################################################################################
pch.x <- c(1,1,1)
col.x <- c("red","green","blue")
lty.x <- c(1,2,3)
xvar <- "dap" # "dap" or "date"
str.xlab <- ifelse(xvar == "dap","Days after planting","date")
yvar <- "weightFreshClean"
str.ylab <- expression(fresh~weight~"("~g~plant^-1~")")

boolExploratoryFigs = TRUE
if(boolExploratoryFigs == TRUE) {
	# Make a figure showing in one plot the Gracilaria 
	# With symbols for 'SitenameEN' 
	pFWObySite <- ggplot(data=df.DataSheetWeights,aes(x=get(xvar), y=get(yvar))) +
		geom_point(aes(colour = SitenameEN)) + 
		theme(legend.position="bottom") +
		labs(colour = "Site") +
		xlab(str.xlab) + 
		ylab(str.ylab) 
	print(pFWObySite)

	filename <- "weightFreshCleanObervationsBySite.png"
	png(paste0(pathAnalysis,filename),width = 9,height=6, units="in",res=300)
	print(pFWObySite)
	dev.off()

	# Make a figure showing in one plot the Gracilaria
	# With legend labels 'Site', with legend colors for 'dist2river_m': Red, Green Blue and with legend shape symbols for 'dist2shore_m': op circle (1), open triangle (2) or closed triangle (17)
	ss <- df.DataSheetWeights
	ss$Site <- ss$SitenameEN	# ugly way of getting desired legend title 
	pFWObySite2 <- ggplot(data=ss,aes(x=get(xvar), y=get(yvar))) +
		geom_point(aes(colour = Site,shape=Site)) +
		scale_shape_manual(values = c(1,1,1,17,17,17)) +
		scale_colour_manual(values = c("Red", "Green", "Blue","Red", "Green", "Blue")) +
		xlab(str.xlab) + 
		ylab(str.ylab)

	filename <- "Gracilaria_weightFreshCleanObervationsBySite.png"
	png(paste0(pathAnalysis,filename),width = 12,height=6, units="in",res=300)
	print(pFWObySite2)
	dev.off()

	# Make a figure showing in one plot the Gracilaria 
	# With symbols for 'dist2river_m' 
	pFWObyDist2river <- ggplot(data=df.DataSheetWeights,aes(x=get(xvar), y=get(yvar))) +
		geom_point(aes(colour = as.factor(dist2river_m))) + 
		theme(legend.position="bottom") +
		labs(colour = "Distance to river mouth (m.)") +
		xlab(str.xlab) + 
		ylab(str.ylab)

	filename <- "weightFreshCleanObervationsByDist2river.png"
	png(paste0(pathAnalysis,filename),width = 9,height=6, units="in",res=300)
	print(pFWObyDist2river)
	dev.off()

	# Make a figure showing in one plot the Gracilaria
	# With symbols for 'dist2shore_m' 
	pFWObyDist2shore <- ggplot(data=df.DataSheetWeights,aes(x=get(xvar), y=get(yvar))) +
		geom_point(aes(colour = as.factor(dist2shore_m))) + 
		theme(legend.position="bottom") +
		labs(colour = "Distance to shore (m.)") +
		xlab(str.xlab) + 
		ylab(str.ylab)

	filename <- "weightFreshCleanObervationsByDist2shore.png"
	png(paste0(pathAnalysis,filename),width = 12,height=6, units="in",res=300)
	print(pFWObyDist2shore)
	dev.off()

	# Make a figure showing Agar% of Gracilaria, xaxis: dap
	# Logistic function, sigmoid between yMin, yMax. Halfway between yMin and yMax at x50. Steepness slope as k
	df.Agar.Full <- df.DataSheetWeights
	df.Agar.Full <- df.Agar.Full[complete.cases(df.Agar.Full),]
	df.Agar.Full$AgarFraction <- df.Agar.Full$Agar /100
	funLogisitic <- function(x,x50,k,yMin,yMax) {
		y <-  yMin + (yMax - yMin) / (1 + exp(-k*(x-x50)))
		return(y)
	}
	funLogisiticsSSE <- function(data,par) {
		x50=par[1]
		k=par[2]
		yMin=par[3]
		yMax=par[4]
		SSE = 0
		for (i in 1:nrow(data)) {
			x <- data[i,]$x
			y.obs <- data[i,]$y
			y.pred <- funLogisitic(x,x50,k,yMin,yMax)
			SSE <- SSE + (y.obs - y.pred)^2
		}
		return(SSE)
	}
	funSSE0 <- function(data) {
		yAvg <- mean(data$y)
		data$SE <- (data$y - yAvg)^2
		SSE <- sum(data$SE)
		return(SSE)
	}
	for (dapmaxModel in c(49)) {
#	for (dapmaxModel in c(49,63,119)) {
		df.Agar <- subset(df.Agar.Full,dap <= dapmaxModel)
		df.eq <- data.frame(x = df.Agar$dap,y=df.Agar$AgarFraction)
		# Test 
		# funLogisiticsSSE(data=df.eq,par=c(30,0.4,0.1,0.2))
		
		# Initial parameter estimates
		paropt <- optim(par=c(30,0.4,0.1,0.2),fn=funLogisiticsSSE,data=df.eq)
		x50=paropt$par[1]
		k=paropt$par[2]
		yMin=paropt$par[3]
		yMax=paropt$par[4]
		SSE0 <- funSSE0(df.eq)
		SSEm <- paropt$value
		R2 <- 1 - SSEm / SSE0
		str.eq <- paste0("y = yMin + (yMax - yMin) / (1+exp(-k*(t - t50)))","\n","with:","\n","yMin = ",format(yMin,digits=3),"; ","yMax = ",format(yMax,digits=3),"; ","k = ",format(k,digits=3),"; ","t50 = ",format(x50,digits=3),
			"\n","R2 = ",format(R2,digits=3))
		x <- seq(0,120)
		y <- funLogisitic(x,x50,k,yMin,yMax)
		filename <- paste0("Agar_logistic_dapmax",dapmaxModel,".png")
		png(paste0(pathAnalysis,filename),width = 9,height=6, units="in",res=300)
# or make a tiff if you like
# 		filename <- paste0("Agar_logistic_dapmax",dapmaxModel,".tiff")
# 		tiff(paste0(pathAnalysis,filename),width = 9,height=6, units="in",res=300)
# or make a jpeg if you like
# 		filename <- paste0("Agar_logistic_dapmax",dapmaxModel,".jpeg")
# 		jpeg(paste0(pathAnalysis,filename),width = 9,height=6, units="in",res=300)
#		plot(AgarFraction ~ dap,data = df.Agar.Full,ylab="Agar content (kg Agar / kg semi-dry)",xlab="Days after planting",xlim=c(0,120),ylim=c(0,0.3))
		plot(AgarFraction ~ dap,data = df.Agar.Full,ylab=expression(Agar~content~"("~kg~Agar~kg^-1~semidry~seaweed~")"),xlab="Days after planting",xlim=c(0,120),ylim=c(0,0.3))
		points(AgarFraction ~ dap,data = df.Agar,pch=16)
		lines(y~x)
		text(x=60,y=0.025,str.eq)
		dev.off()
	}
	# results when fitted on different subsets
	df.Logistic <- data.frame(dapmax=c(49),yMin=c(0.0831),yMax=c(0.202),k=c(0.180),x50=c(29.5),R2=c(0.578))
	df.Logistic[nrow(df.Logistic)+1,] <- c(63,0.0921,0.188,0.25,28.8,0.441)
	df.Logistic[nrow(df.Logistic)+1,] <- c(119,0.0927,0.183,0.277,28.3,0.325)
	df.Logistic
	# Estimate of AgarFraction at 45 dap with model fitted with dapmaxModel 49
	funLogisitic(45,29.5,0.180,0.0831,0.202)
	# [1] 0.1951196
	
	# Set the xvar back to dap
	xvar <- "dap" # "dap" or "date"

	# Make a figure showing environmental variables. Legend not yet nice
	# With symbols for 'SitenameEN' 
	pVelocityBySite <- ggplot(data=df.DataSheetWaterCurrentWeekly,aes(x=get(xvar), y=Velocity_ms)) +
		geom_point(aes(colour = SitenameEN)) + 
		xlim(c(0,max(df.DataSheetWeights$dap))) + 
		theme(legend.position="none") +
		labs(colour = "Site") +
		xlab(str.xlab) +
		ylab("Velocity (m s-1)")
	pDirectionBySite <- ggplot(data=df.DataSheetWaterCurrentWeekly,aes(x=get(xvar), y=Direction)) +
		geom_point(aes(colour = SitenameEN)) + 
		xlim(c(0,max(df.DataSheetWeights$dap))) + 
		theme(legend.position="none") +
		labs(colour = "Site") +
		xlab(str.xlab) + 
		ylab("Direction")
	# Have a look
	print(pVelocityBySite)
	print(pDirectionBySite)
	mean(df.DataSheetWaterCurrentWeekly$Direction)

	filename <- "EnvironmentBySite1.png"
	png(paste0(pathAnalysis,filename),width = 12,height=6, units="in",res=300)
	print(grid.arrange(pVelocityBySite,pDirectionBySite,ncol=2))
	dev.off()

	# Scatterplots of environmental variables over time, per site. One file per env variable.
	# Calculate average by site and date
	df1 <- df.DataSheetWaterQualityWeekly
	df2 <- df1 %>% group_by(dap, SiteLetter) %>% summarise_at(colnames(df1[6:14]), mean)
	df3 <- merge(df2,df.DataSheetSites,by="SiteLetter")
	df4 <- df.DataSheetWaterCurrentWeekly
	df5 <- df4 %>% group_by(dap, SiteLetter) %>% summarise_at(colnames(df4[4:5]), mean)
	df6 <- merge(df5,df.DataSheetSites,by="SiteLetter")


	for (envvar in colnames(df1)[6:14]) {
		p <- ggplot(data=df.DataSheetWaterQualityWeekly,aes(x=get(xvar), y=get(envvar), col=SiteLetter)) +
			geom_point(aes(col = SiteLetter)) + 
			labs(x="Days after planting", y = envvar) + 
			scale_color_discrete(name = "Site", labels = df.DataSheetSites$SitenameEN) + 
			theme(legend.position="bottom",legend.text=element_text(size=7))
		filename <- paste0("envDap_",envvar,".png")
		png(paste0(pathAnalysis,filename),width = 12,height=6, units="in",res=300)
		print(p)
		dev.off()
		print(filename)
	}
	# Also an envDap_ plot for the current
	for (envvar in colnames(df4)[4:5]) {
		p <- ggplot(data=df6,aes(x=get(xvar), y=get(envvar), col=SiteLetter)) +
			geom_point(aes(col = SiteLetter)) + 
			labs(x="Days after planting", y = envvar) + 
			scale_color_discrete(name = "Site", labels = df.DataSheetSites$SitenameEN) + 
			theme(legend.position="bottom",legend.text=element_text(size=7))
		filename <- paste0("envDap_",envvar,".png")
		png(paste0(pathAnalysis,filename),width = 12,height=6, units="in",res=300)
		print(p)
		dev.off()
		print(filename)
	}

	# Box plots per site. One file per env variable
	for (envvar in colnames(df.DataSheetWaterQualityWeekly)[6:14]) {
		p <- ggplot(data=df.DataSheetWaterQualityWeekly,aes(x=SiteLetter, y=get(envvar), fill=SiteLetter)) + 
			geom_boxplot() + 
			labs(x="Site Letter", y = envvar) + 
			scale_fill_discrete(name = "Site", labels = df.DataSheetSites$SitenameEN) + 
			theme(legend.position="bottom",legend.text=element_text(size=7))
		filename <- paste0("envBoxplot_",envvar,".png")
		png(paste0(pathAnalysis,filename),width = 12,height=6, units="in",res=300)
		print(p)
		dev.off()
		print(filename)
	}
	# Also an envBoxplot_ plot for the current and direction
	for (envvar in colnames(df.DataSheetWaterCurrentWeekly)[4:5]) {
		p <- ggplot(data=df.DataSheetWaterCurrentWeekly,aes(x=SiteLetter, y=get(envvar), fill=SiteLetter)) + 
			geom_boxplot() + 
			labs(x="Site Letter", y = envvar) + 
			scale_fill_discrete(name = "Site", labels = df.DataSheetSites$SitenameEN) + 
			theme(legend.position="bottom",legend.text=element_text(size=7))
		filename <- paste0("envBoxplot_",envvar,".png")
		png(paste0(pathAnalysis,filename),width = 12,height=6, units="in",res=300)
		print(p)
		dev.off()
		print(filename)
	}
}

#################################################################################
# Fit models
#################################################################################
species <- "Gracilaria"

# Make a dataframe in which we will collect all estimated parameters
colnames.Models <- c("species","siteLetter","yvar","modelName", "equation","parameterName","parameterValue","StdError","tValue","pValue","note")
df.Models <- data.frame(matrix(ncol = length(colnames.Models), nrow = 0))
colnames(df.Models) <- colnames.Models
df.Models
nrow(df.Models)
# Function to write new row with parameter to df.Models
funAddParam2df <- function(dfm, species=NULL,siteLetter=NULL,yvar=NULL,modelName=NULL,equation=NULL,parameterName=NULL,parameterValue=NULL,StdError=NULL,tValue=NULL,pValue=NULL,note=NULL) {
	newrownr <- nrow(df.Models)+1
	dfm[newrownr,]$species <- species
	dfm[newrownr,]$siteLetter <- siteLetter
	dfm[newrownr,]$yvar <- yvar
	dfm[newrownr,]$modelName <- modelName
	dfm[newrownr,]$equation <- equation
	dfm[newrownr,]$parameterName <- parameterName
	dfm[newrownr,]$parameterValue <- parameterValue
	dfm[newrownr,]$StdError <- StdError
	dfm[newrownr,]$tValue <- tValue
	dfm[newrownr,]$pValue <- pValue
	dfm[newrownr,]$note <- note
	return(dfm)
}

#maximum dap to be included in data for curve fitting, for species G or K and for exponential (E) or sigmoid (S) model 
dapmaxModelGS <- 63
# Remove weights recorded on dap 28
# df.DataSheetWeights.orig <- df.DataSheetWeights
# df.DataSheetWeights <- subset(df.DataSheetWeights,dap != 28)

print("Fitting sigmoid models per site: ")
for (yvar in c("weightFreshClean","weightDryClean")) {
    df.DataSheetWeights$yvar <- df.DataSheetWeights[,yvar]
    df.DataSheetWeights.0 <- subset(df.DataSheetWeights,date ==dateStart)	# subset at planting, with ~125 observations per species per site
    df.DataSheetWeights.gt0 <- subset(df.DataSheetWeights,date > dateStart)	# subset after planting, with ~5 observations per species per site per date

    # w0 is observed so we will calculate it from the data
    # we use df.DataSheetWeights.gt0 for model fitting, to avoid high leverage of 125 obs per site at start
    # should we estimate wmax, or take the maximum observed?
    w0 <- mean(df.DataSheetWeights.0$yvar,na.rm=TRUE)
    wmaxobs <- max(df.DataSheetWeights$yvar,na.rm=T)

    # Some values for plotting, to have same scale in x-axis and y-axis for all plots of a species
    dapmax <- max(df.DataSheetWeights$dap) + 7
    dap <- seq(0,dapmax)
    if(yvar == "weightFreshClean") {
        str.ylab <- "fresh weight (g plant-1)"
        str.ylab <- expression(fresh~weight~"("~g~plant^-1~")")
        ymax <- ifelse(species == "Gracilaria",400,100)
    } else {
        str.ylab <- expression(dry~weight~"("~g~plant^-1~")")
        ymax <- ifelse(species == "Gracilaria",40,10)
    }

    # SITE SPECIFIC SIGMOID MODELS
    dapmaxModel <- dapmaxModelGS
    str.modelname <- "SiteSigMod" 
    str.note <- ""
    # w(dap) = wmax/(1+((wmax-w0)/w0)*exp(-(gr*dap))
    str.equation <- paste0(yvar,"(dap) = wmax / [1+ ({wmax-w0} / w0) * exp(-rgrmax*dap)]")
    filename <- paste0(species,"_",yvar,"_",str.modelname,".png")
    # filename <- paste0(species,"_",yvar,"_",str.modelname,"_exDap28",".png")
    # Fit a model for all sites
    siteLetter = "All"
    df.site <- subset(df.DataSheetWeights.gt0, dap <= dapmaxModel)
    nls.SigMod <- nls(yvar ~ wmax/(1+((wmax-w0)/w0)*exp(-(rgrmax*dap))),data=df.site,start = list(rgrmax = 0.06,wmax=ymax))
    parameters <- summary(nls.SigMod)$parameters
    rgrmax <- parameters[1,1]
    wmax <- parameters[2,1]
    rgrmax.All <- rgrmax	# keep in memory
    wmax.All <- wmax	# keep in memory
    df.Models <- funAddParam2df(df.Models,species=species,yvar=yvar,modelName=str.modelname,equation=str.equation,siteLetter=siteLetter,parameterName="w0",parameterValue=w0,StdError=NA,tValue=NA,pValue=NA,note=str.note)
    df.Models <- funAddParam2df(df.Models,species=species,yvar=yvar,modelName=str.modelname,equation=str.equation,siteLetter=siteLetter,parameterName="rgrmax",parameterValue=rgrmax,StdError=parameters[1,2],tValue=parameters[1,3],pValue=parameters[1,4],note=str.note)
    df.Models <- funAddParam2df(df.Models,species=species,yvar=yvar,modelName=str.modelname,equation=str.equation,siteLetter=siteLetter,parameterName="wmax",parameterValue=wmax,StdError=parameters[2,2],tValue=parameters[2,3],pValue=parameters[2,4],note=str.note)
    png(paste0(pathAnalysis,filename),width = 6,height=9, units="in",res=300)
    par(mfrow=c(3,2))
    # par(mfrow=c(3,2), mai = rep(0.55,4))
    lst.sites <- c("A","E","B","G","D","H")	# in this order!
    for (i in 1:length(lst.sites)) {
        panelLetter <- paste0(letters[i],".")
        siteLetter = lst.sites[i]
        SitenameEN <- subset(df.DataSheetSites,SiteLetter == siteLetter)$SitenameEN
        SitenameEN <- gsub("site,","site,\n",SitenameEN)
        df.site <- subset(df.DataSheetWeights.gt0, dap <= dapmaxModel & SiteLetter == siteLetter)
        if(yvar == "weightFreshClean") {
            wmaxobs.site <- max(df.site$weightFreshClean,na.rm=TRUE)
        } else {
            wmaxobs.site <- max(df.site$weightDryClean,na.rm=TRUE)
        }
        nls.SigMod <- nls(yvar ~ wmax/(1+((wmax-w0)/w0)*exp(-(rgrmax*dap))),data=df.site,start = list(rgrmax = 0.06,wmax=ymax))
        parameters <- summary(nls.SigMod)$parameters
        rgrmax <- parameters[1,1]
        wmax <- parameters[2,1]
        str.SigMod <- paste0("w0 = ",round(w0,2),"\n","rgrmax = ",round(rgrmax,6),"\n","wmax = ",round(wmax,2))
        plot(yvar ~ dap,data=subset(df.DataSheetWeights,SiteLetter == siteLetter),main=panelLetter,xlab=str.xlab,ylab=str.ylab,xlim=c(0,125),ylim=c(0,ymax))
        lines(dap, wmax/(1+((wmax-w0)/w0)*exp(-(rgrmax*dap))))
        lines(dap, wmax.All/(1+((wmax.All-w0)/w0)*exp(-(rgrmax.All*dap))),lty=2)
        text(0,0.9*ymax,labels=SitenameEN,pos=4, font=2,cex=0.9)
        text(0,0.7*ymax,labels=str.SigMod,pos=4)
        # Legend
        legend(0.6*125,0.8*ymax,lty = c(1,2), legend = c("this site","all sites"))

        # Add parameters for this model to the df.Models.
        df.Models <- funAddParam2df(df.Models,species=species,yvar=yvar,modelName=str.modelname,equation=str.equation,siteLetter=siteLetter,parameterName="w0",parameterValue=w0,StdError=NA,tValue=NA,pValue=NA,note=str.note)
        df.Models <- funAddParam2df(df.Models,species=species,yvar=yvar,modelName=str.modelname,equation=str.equation,siteLetter=siteLetter,parameterName="rgrmax",parameterValue=rgrmax,StdError=parameters[1,2],tValue=parameters[1,3],pValue=parameters[1,4],note=str.note)
        df.Models <- funAddParam2df(df.Models,species=species,yvar=yvar,modelName=str.modelname,equation=str.equation,siteLetter=siteLetter,parameterName="wmax",parameterValue=wmax,StdError=parameters[2,2],tValue=parameters[2,3],pValue=parameters[2,4],note=str.note)
    }
    dev.off()
    print(paste0("... ",paste0(pathAnalysis,filename)))
}
# Have a look
df.Models[1:3,]
df.Models[,1:7]

# Save df.Models.Env to an csv file
#filename <- paste0("dfModelsBySite","_exDap28",".xlsx")
filename <- paste0("dfModelsBySite",".csv")
write.csv(x=df.Models,file=paste0(pathAnalysis,filename),row.names=FALSE,quote=FALSE)
print(paste0("... ",paste0(pathAnalysis,filename)))

# Mean and standard deviation of the model parameters
measured.yvar <- "weightFreshClean"	# "weightDryClean"
df.ModelsParams <- data.frame(SiteLetter = subset(df.Models,yvar==measured.yvar & parameterName=="rgrmax")$siteLetter,
	rgrmax_mean = subset(df.Models,yvar==measured.yvar & parameterName=="rgrmax")$parameterValue,
	rgrmax_sd = subset(df.Models,yvar==measured.yvar & parameterName=="rgrmax")$StdError,
	wmax_mean = subset(df.Models,yvar==measured.yvar & parameterName=="wmax")$parameterValue,
	wmax_sd = subset(df.Models,yvar==measured.yvar & parameterName=="wmax")$StdError)
df.ModelsParams
xmin = 0.0; xmax = 0.15
if (measured.yvar == "weightFreshClean") {
	ymin = 0; ymax = 500
} else {
	ymin = 0; ymax = 100
}

# plot() is a simple way of plotting, here shows with error bars. Preferably we'll use ggplot, which offers much more possibilities
plot(wmax_mean~rgrmax_mean,data=df.ModelsParams,main =measured.yvar,xlab="rgrmax (d-1)",ylab="wmax (g plant-1)",xlim=c(xmin,xmax),ylim=c(ymin,ymax))
text(wmax_mean~rgrmax_mean, labels=SiteLetter,data=df.ModelsParams,pos=4, cex=0.9, font=2)
# error bars vertical
x <- df.ModelsParams$rgrmax_mean
avg <- df.ModelsParams$wmax_mean
sdev <- df.ModelsParams$wmax_sd
arrows(x, avg-sdev, x, avg+sdev, length=0.05, angle=90, code=3)
# error bars horizontal
y <- df.ModelsParams$wmax_mean
avg <- df.ModelsParams$rgrmax_mean
sdev <- df.ModelsParams$rgrmax_sd
arrows(x-sdev, y, x+sdev, y, length=0.05, angle=90, code=3)
# wmax in D very uncertain!
# D. Takalar North site, 30 m out of shore, 400m North of site A

# Available environmental variables:
colnames(df.DataSheetWaterQualityWeekly[6:14])
# "SeaFloorDepth_cm", "DepthLine_cm", "Temperature_oC", "Salinity_psu", "pH", "DissolvedOxygen", "ClaritySecchiDisk_cm", "Nitrate_ppm", "Phosphate_ppm"
ncol <- ncol(df.DataSheetWaterQualityWeekly)
colnames(df.DataSheetWaterQualityWeekly[(ncol-1):ncol])
# "dist2river_m" "dist2shore_m"
colnames(df.DataSheetWaterCurrentWeekly[4:5])
# "Velocity_ms" "Direction"

# Now let's see how parameters of the sigmoid model correlate with distance from river, distance from shore and with environmental variables
df.Env.Site <- subset(df.DataSheetWaterQualityWeekly,dap <= dapmaxModel)
df.Env.Site <- subset(df.Env.Site, dap != 7 & dap != 28 & dap !=42)	# for checking if we remove these cases, do we see better correlation? -> no
# df.Env.Site <- subset(df.DataSheetWaterQualityWeekly,dap == 7)	# only dap 7
nrow(df.Env.Site)	# 144 for dapmaxModel = 63; 90 if we exclude dap 7,28,42
df.Env.Site <- df.Env.Site[complete.cases(df.Env.Site),]
nrow(df.Env.Site)	# 126 for dapmaxModel = 63; 90 if we exclude dap 7,28,42
# df.Env.Site.Mean <- df.Env.Site %>% group_by(SiteLetter) %>% summarise_at(colnames(df1[6:14]), mean,na.rm=TRUE)
# df.Env.Site.Sd <- df.Env.Site %>% group_by(SiteLetter) %>% summarise_at(colnames(df1[6:14]), sd,na.rm=TRUE)
df.Env.Site.MeanSd <- df.Env.Site %>% group_by(SiteLetter) %>% summarise_each(funs(mean, sd))
df.ModelsParams.Env <- merge(df.ModelsParams,df.Env.Site.MeanSd,by="SiteLetter")

# Scatterplot for correlation between model parameters and environmental variables
yvar1 = "rgrmax"
yvar1_lab <- paste0(yvar1," (d-1)")
yvar1_lab <- expression(italic(RGR["max"])~"("~d^-1~")")
yvar1_mean = paste0(yvar1,"_mean")
yvar1_sd = paste0(yvar1,"_sd")
yvar2 = "wmax"
yvar2_lab <- paste0(yvar2," (gram plant-1, ",ifelse(measured.yvar == "weightFreshClean","fresh","dry")," weight)")
if(measured.yvar == "weightFreshClean") {
    yvar2_lab <- expression(italic(w["f,max"])~"("~g~plant^-1~")")
} else {
    yvar2_lab <- expression(italic(w["d,max"])~"("~g~plant^-1~")")
}
yvar2_mean = paste0(yvar2,"_mean")
yvar2_sd = paste0(yvar2,"_sd")
# Manually set limits so that error bars properly show
df.limits.y <- data.frame(S=df.ModelsParams.Env$SiteLetter,
	rgrmax_mean=df.ModelsParams.Env$rgrmax_mean,
	rgrmax_sd=df.ModelsParams.Env$rgrmax_sd,
	wmax_mean=df.ModelsParams.Env$wmax_mean,
	wmax_sd=df.ModelsParams.Env$wmax_sd)
df.limits.y$rgrmax_min <- df.limits.y$rgrmax_mean - df.limits.y$rgrmax_sd
df.limits.y$rgrmax_max <- df.limits.y$rgrmax_mean + df.limits.y$rgrmax_sd
df.limits.y$wmax_min <- df.limits.y$wmax_mean - df.limits.y$wmax_sd
df.limits.y$wmax_max <- df.limits.y$wmax_mean + df.limits.y$wmax_sd
# From this dataframe we can automatically derive the bounds. We need to pass these through coord_cartesian() else not all the error bars will show properly
# Using floor (= rounddown) & ceiling (=round up) we make them a bit broader than from the data
ymin1 = floor(min(df.limits.y$rgrmax_min)*100)/100; ymax1 = ceiling(max(df.limits.y$rgrmax_max)*100)/100
ymin2 = floor(min(df.limits.y$wmax_min)*0.01)/0.01; ymax2 = ceiling(max(df.limits.y$wmax_max)*0.01)/0.01

# Effect of distance from river (x-axis) and distance from shore (symbol colours):
# p1: y-axis: rgrmax, x-axis dist2river_m, y with error bars, 
# p2: y-axis: wmax, x-axis dist2river_m, y with error bars
xvar = "dist2river_m"
xvar_lab = "Distance from river mouth (m.)" 
group_lab = "Distance from shore (m.)"
xvar_mean = paste0(xvar,"_mean")
xvar_sd = paste0(xvar,"_sd")
filename <- paste0(species,"_",measured.yvar,"_SigmoidParams_x_distance.png")
png(paste0(pathAnalysis,filename),width = 9,height=6, units="in",res=300)
p1 <- ggplot(data=df.ModelsParams.Env,aes(x=get(xvar_mean),y=get(yvar1_mean),label=SiteLetter,group=dist2shore_m_mean)) +
	geom_point(aes(col=as.factor(dist2shore_m_mean))) + geom_text(hjust=-0.5, vjust=-0.5) +
	geom_errorbar(aes(ymin=get(yvar1_mean)-get(yvar1_sd), ymax=get(yvar1_mean)+get(yvar1_sd),col=as.factor(dist2shore_m_mean)),width =10) + 
	coord_cartesian(ylim=c(ymin1,ymax1)) +
	labs(x=xvar_lab, y = yvar1_lab,col=group_lab) +
	theme(legend.position=c(150/400,0.5))
p2 <- ggplot(data=df.ModelsParams.Env,aes(x=get(xvar_mean),y=get(yvar2_mean),label=SiteLetter,group=dist2shore_m_mean)) +
	geom_point(aes(col=as.factor(dist2shore_m_mean))) + geom_text(hjust=-0.5, vjust=-0.5) +
	geom_errorbar(aes(ymin=get(yvar2_mean)-get(yvar2_sd), ymax=get(yvar2_mean)+get(yvar2_sd),col=as.factor(dist2shore_m_mean)),width =10) + 
	coord_cartesian(ylim=c(ymin2,ymax2)) +
	labs(x=xvar_lab, y = yvar2_lab,col=group_lab) +
	theme(legend.position=c(150/400,0.5))
grid.arrange(p1,p2,ncol=2)
dev.off()
print(paste0("... ",paste0(pathAnalysis,filename)))
#  Overall impression: significant effect of distance from river mouth, no effect of distance from shore

# So how is this for the environmental variables, is nitrate & phosphate higher closer to river mouth?
yvar1 = "Nitrate_ppm"
yvar1_lab <- "Nitrate (ppm)"
yvar1_mean = paste0(yvar1,"_mean")
yvar1_sd = paste0(yvar1,"_sd")
yvar2 = "Phosphate_ppm"
yvar2_lab <- "Phosphate (ppm)"
yvar2_mean = paste0(yvar2,"_mean")
yvar2_sd = paste0(yvar2,"_sd")
# Manually set limits so that error bars properly show
df.limits.y <- data.frame(S=df.ModelsParams.Env$SiteLetter,
	Nitrate_ppm_mean=df.ModelsParams.Env$Nitrate_ppm_mean,
	Nitrate_ppm_sd=df.ModelsParams.Env$Nitrate_ppm_sd,
	Phosphate_ppm_mean=df.ModelsParams.Env$Phosphate_ppm_mean,
	Phosphate_ppm_sd=df.ModelsParams.Env$Phosphate_ppm_sd)
df.limits.y$Nitrate_ppm_min <- df.limits.y$Nitrate_ppm_mean - df.limits.y$Nitrate_ppm_sd
df.limits.y$Nitrate_ppm_max <- df.limits.y$Nitrate_ppm_mean + df.limits.y$Nitrate_ppm_sd
df.limits.y$Phosphate_ppm_min <- df.limits.y$Phosphate_ppm_mean - df.limits.y$Phosphate_ppm_sd
df.limits.y$Phosphate_ppm_max <- df.limits.y$Phosphate_ppm_mean + df.limits.y$Phosphate_ppm_sd
# From this dataframe we can automatically derive the bounds. We need to pass these through coord_cartesian() else not all the error bars will show properly
# Using floor (= rounddown) & ceiling (=round up) we make them a bit broader than from the data
ymin1 = floor(min(df.limits.y$Nitrate_ppm_min)*100)/100; ymax1 = ceiling(max(df.limits.y$Nitrate_ppm_max)*100)/100
ymin2 = floor(min(df.limits.y$Phosphate_ppm_min)*100)/100; ymax2 = ceiling(max(df.limits.y$Phosphate_ppm_max)*100)/100
filename <- paste0("Environment_x_distance","_excldap72842",".png")
png(paste0(pathAnalysis,filename),width = 9,height=6, units="in",res=300)
p1 <- ggplot(data=df.ModelsParams.Env,aes(x=get(xvar_mean),y=get(yvar1_mean),label=SiteLetter,group=dist2shore_m_mean)) +
	geom_point(aes(col=as.factor(dist2shore_m_mean))) + geom_text(hjust=-0.5, vjust=-0.5) +
	geom_errorbar(aes(ymin=get(yvar1_mean)-get(yvar1_sd), ymax=get(yvar1_mean)+get(yvar1_sd),col=as.factor(dist2shore_m_mean)),width =10) + 
	coord_cartesian(ylim=c(ymin1,ymax1)) +
	labs(x=xvar_lab, y = yvar1_lab,col=group_lab) +
	theme(legend.position=c(150/400,0.5))
p2 <- ggplot(data=df.ModelsParams.Env,aes(x=get(xvar_mean),y=get(yvar2_mean),label=SiteLetter,group=dist2shore_m_mean)) +
	geom_point(aes(col=as.factor(dist2shore_m_mean))) + geom_text(hjust=-0.5, vjust=-0.5) +
	geom_errorbar(aes(ymin=get(yvar2_mean)-get(yvar2_sd), ymax=get(yvar2_mean)+get(yvar2_sd),col=as.factor(dist2shore_m_mean)),width =10) + 
	coord_cartesian(ylim=c(ymin2,ymax2)) +
	labs(x=xvar_lab, y = yvar2_lab,col=group_lab) +
	theme(legend.position=c(150/400,0.5))
grid.arrange(p1,p2,ncol=2)
dev.off()
print(paste0("... ",paste0(pathAnalysis,filename)))
#  Overall impression: no signficant variation in environmental variables with distance from river/shore
# Now let's look directly at the relation between sigmoid parameters and environmental variables
# Reset the y back to the sigmoid parameters

yvar1 = "rgrmax"
yvar1_lab <- paste0(yvar1," (d-1)")
yvar1_mean = paste0(yvar1,"_mean")
yvar1_sd = paste0(yvar1,"_sd")
yvar2 = "wmax"
yvar2_lab <- paste0(yvar2," (gram plant-1, ",ifelse(measured.yvar == "weightFreshClean","fresh","dry")," weight)")
yvar2_mean = paste0(yvar2,"_mean")
yvar2_sd = paste0(yvar2,"_sd")
# Manually set limits so that error bars properly show
df.limits.y <- data.frame(S=df.ModelsParams.Env$SiteLetter,
	rgrmax_mean=df.ModelsParams.Env$rgrmax_mean,
	rgrmax_sd=df.ModelsParams.Env$rgrmax_sd,
	wmax_mean=df.ModelsParams.Env$wmax_mean,
	wmax_sd=df.ModelsParams.Env$wmax_sd)
df.limits.y$rgrmax_min <- df.limits.y$rgrmax_mean - df.limits.y$rgrmax_sd
df.limits.y$rgrmax_max <- df.limits.y$rgrmax_mean + df.limits.y$rgrmax_sd
df.limits.y$wmax_min <- df.limits.y$wmax_mean - df.limits.y$wmax_sd
df.limits.y$wmax_max <- df.limits.y$wmax_mean + df.limits.y$wmax_sd
# From this dataframe we can automatically derive the bounds. We need to pass these through coord_cartesian() else not all the error bars will show properly
# Using floor (= rounddown) & ceiling (=round up) we make them a bit broader than from the data
ymin1 = floor(min(df.limits.y$rgrmax_min)*100)/100; ymax1 = ceiling(max(df.limits.y$rgrmax_max)*100)/100
ymin2 = floor(min(df.limits.y$wmax_min)*0.01)/0.01; ymax2 = ceiling(max(df.limits.y$wmax_max)*0.01)/0.01
# List of environmental variables for which to make two plots:
# p1: y-axis: rgrmax, x-axis environmental variable, both with error bars
# p2: y-axis: wmax, x-axis environmental variable, both with error bars
lst.xvar = c("Nitrate_ppm","Phosphate_ppm")
for (xvar in lst.xvar) {
# Look up the min and max
	xvar_mean = paste0(xvar,"_mean")
	xvar_sd = paste0(xvar,"_sd")
	df.limits.x <- data.frame(S=df.ModelsParams.Env$SiteLetter,
		xvar_mean = df.ModelsParams.Env[[xvar_mean]],
		xvar_sd = df.ModelsParams.Env[[xvar_sd]]
	)
	df.limits.x$xvar_min <- df.limits.x$xvar_mean - df.limits.x$xvar_sd
	df.limits.x$xvar_max <- df.limits.x$xvar_mean + df.limits.x$xvar_sd
	# Bit of tweaking here for xfac, to get nice x-axis
	if (xvar == "Nitrate_ppm") { xfac = 20 } else { xfac = 10}
	xmin = floor(min(df.limits.x$xvar_min)*xfac)/xfac; xmax = ceiling(max(df.limits.x$xvar_max)*xfac)/xfac
	print(c(xmin,xmax))
# Name the columns
# Now make two plots for the environmental variable x, 1 with y-axis rgrmax, 2 with y-axis wmax
	filename <- paste0(species,"_",measured.yvar,"_SigmoidParams_x_",xvar,"_excldap72842",".png")
	png(paste0(pathAnalysis,filename),width = 9,height=6, units="in",res=300)
	p1 <- ggplot(data=df.ModelsParams.Env,aes(x=get(xvar_mean),y=get(yvar1_mean),label=SiteLetter)) +
		geom_point() + geom_text(hjust=-0.5, vjust=-0.5) +
		geom_pointrange(aes(xmin=get(xvar_mean)-get(xvar_sd), xmax=get(xvar_mean)+get(xvar_sd))) +
		geom_pointrange(aes(ymin=get(yvar1_mean)-get(yvar1_sd), ymax=get(yvar1_mean)+get(yvar1_sd))) +
		coord_cartesian(ylim=c(ymin1,ymax1),xlim=c(xmin,xmax)) +
		labs(x=xvar, y = yvar1_lab)
	p2 <- ggplot(data=df.ModelsParams.Env,aes(x=get(xvar_mean),y=get(yvar2_mean),label=SiteLetter)) +
		geom_point() + geom_text(hjust=-0.5, vjust=-0.5) +
		geom_pointrange(aes(xmin=get(xvar_mean)-get(xvar_sd), xmax=get(xvar_mean)+get(xvar_sd))) +
		geom_pointrange(aes(ymin=get(yvar2_mean)-get(yvar2_sd), ymax=get(yvar2_mean)+get(yvar2_sd))) +
		coord_cartesian(ylim=c(ymin2,ymax2),xlim=c(xmin,xmax)) +
		labs(x=xvar, y = yvar2_lab)
	grid.arrange(p1,p2,ncol=2)
	dev.off()
	print(paste0("... ",paste0(pathAnalysis,filename)))
}
#  Overall impression: large variation in x and in y, no correlation
# Mean values (excl dap 7, 28, 42), <= 63 dap:
data.frame(df.ModelsParams.Env$SiteLetter,df.ModelsParams.Env$Nitrate_ppm_mean,df.ModelsParams.Env$Phosphate_ppm_mean)	# values for 6 sites
mean(df.ModelsParams.Env$Nitrate_ppm_mean)
# [1] 0.02001078
mean(df.ModelsParams.Env$Phosphate_ppm_mean)
# [1] 0.04130427

Sys.setlocale("LC_TIME",old.loc)
