# Supplementary material for: The Bio Economic Seaweed Model (BESeM) for modelling tropical seaweed cultivation – experimentation and modelling
Source: J Appl Phycol. 2022 Aug 19;34(5):2627–44. doi: 10.1007/s10811-022-02799-8 (PMC9390115; doi:10.1007/s10811-022-02799-8)
Supplement: Supplementary file 6 — (CSV 869 bytes) [file 10811_2022_2799_MOESM6_ESM.csv]

Lokasi	SiteLetter	SitenameEN	LATITUDE (decimal degrees North)	LONGITUDE (decimal degrees East)	site Distance (meters) from South site (river mouth)	site Distance site to shore (metres)	Farmers distance between lines (cm)	Farmers Distance between plants on 1 line (cm)
1	A	Takalar South site, 30 m out of shore, close to river mouth	-5.457366667	119.3959	0	30
2	B	Takalar middle site, 30 m out of shore, 300m North of site A	-5.4571	119.39325	300	30
3	D	Takalar North site, 30 m out of shore, 400m North of site A	-5.456633333	119.3924333	400	30
4	E	Takalar South site, 100 m out of shore, close to river mouth	-5.458183333	119.3954833	0	100
5	G	Takalar middle site, 140 m out of shore, 300m North of site A	-5.458016667	119.3929833	300	140
6	H	Takalar North site, 100 m out of shore, 400m North of site A	-5.457366667	119.3924333	400	100
