# Supplementary material for: The Bio Economic Seaweed Model (BESeM) for modelling tropical seaweed cultivation – experimentation and modelling
Source: J Appl Phycol. 2022 Aug 19;34(5):2627–44. doi: 10.1007/s10811-022-02799-8 (PMC9390115; doi:10.1007/s10811-022-02799-8)
Supplement: Supplementary file 7 — (CSV 12 kb) [file 10811_2022_2799_MOESM7_ESM.csv]

Sample weeknr	Days after planting	Date	SiteNr	SiteLetter	current velocity (m/s)	direction (o)
1	7	2021-06-12	1	A	0.1002	316.1
1	7	2021-06-12	1	A	0.1031	306.8
1	7	2021-06-12	1	A	0.1112	309.8
1	7	2021-06-12	1	A	0.0995	308.5
1	7	2021-06-12	1	A	0.1037	306.5
1	7	2021-06-12	1	A	0.0761	312.2
1	7	2021-06-12	1	A	0.1035	303.2
1	7	2021-06-12	1	A	0.102	307.6
1	7	2021-06-12	1	A	0.0883	294.4
1	7	2021-06-12	1	A	0.0887	307.9
1	7	2021-06-12	1	A	0.1127	304.8
1	7	2021-06-12	1	A	0.109	308.8
1	7	2021-06-12	1	A	0.1517	308
1	7	2021-06-12	2	B	0.0909	320.3
1	7	2021-06-12	2	B	0.1065	279.8
1	7	2021-06-12	2	B	0.103	281.6
1	7	2021-06-12	2	B	0.1183	281.9
1	7	2021-06-12	2	B	0.1104	283.8
1	7	2021-06-12	2	B	0.121	279.4
1	7	2021-06-12	2	B	0.1184	279.8
1	7	2021-06-12	2	B	0.1246	282.7
1	7	2021-06-12	2	B	0.1267	275.2
1	7	2021-06-12	2	B	0.6942	45.8
1	7	2021-06-12	3	D	0.1534	217.5
1	7	2021-06-12	3	D	0.0865	309.7
1	7	2021-06-12	3	D	0.0771	314.7
1	7	2021-06-12	3	D	0.0824	312
1	7	2021-06-12	3	D	0.0925	312.7
1	7	2021-06-12	4	E	0.1578	293.7
1	7	2021-06-12	4	E	0.0948	293
1	7	2021-06-12	4	E	0.094	289.2
1	7	2021-06-12	4	E	0.0966	300.8
1	7	2021-06-12	4	E	0.0951	307
1	7	2021-06-12	4	E	0.1393	296.6
1	7	2021-06-12	5	G	0.0412	207.7
1	7	2021-06-12	5	G	0.1022	248.3
1	7	2021-06-12	5	G	0.1137	251.8
1	7	2021-06-12	5	G	0.1231	255.5
1	7	2021-06-12	5	G	0.131	253.3
2	14	2021-06-19	1	A	0.1086	271
2	14	2021-06-19	1	A	0.0949	233.4
2	14	2021-06-19	1	A	0.1038	337.2
2	14	2021-06-19	1	A	0.1098	351.9
2	14	2021-06-19	1	A	0.0911	313.1
2	14	2021-06-19	2	B	0.1372	331
2	14	2021-06-19	2	B	0.1032	309.1
2	14	2021-06-19	2	B	0.0911	328.5
2	14	2021-06-19	2	B	0.1205	281.7
2	14	2021-06-19	2	B	0.0978	284.8
2	14	2021-06-19	3	D	0.1952	258.7
2	14	2021-06-19	3	D	0.1429	230.7
2	14	2021-06-19	3	D	0.1709	222.9
2	14	2021-06-19	3	D	0.3291	207.4
2	14	2021-06-19	3	D	0.1075	214.4
2	14	2021-06-19	4	E	0.1025	264.2
2	14	2021-06-19	4	E	0.1159	249.2
2	14	2021-06-19	4	E	0.0964	264.6
2	14	2021-06-19	4	E	0.0945	239
2	14	2021-06-19	4	E	0.1118	256.4
2	14	2021-06-19	5	G	0.1222	28.1
2	14	2021-06-19	5	G	0.1305	73.2
2	14	2021-06-19	5	G	0.1004	83.7
2	14	2021-06-19	5	G	0.1022	95.8
2	14	2021-06-19	5	G	0.1049	51.7
2	14	2021-06-19	6	H	0.1222	28.1
2	14	2021-06-19	6	H	0.1305	73.2
2	14	2021-06-19	6	H	0.1004	83.7
2	14	2021-06-19	6	H	0.1022	95.8
2	14	2021-06-19	6	H	0.1049	51.7
3	21	2021-06-26	1	A	0.1502	315.4
3	21	2021-06-26	1	A	0.158	207
3	21	2021-06-26	1	A	0.1806	302.3
3	21	2021-06-26	1	A	0.1034	308.6
3	21	2021-06-26	1	A	0.1704	277.2
3	21	2021-06-26	2	B	0.103	299.6
3	21	2021-06-26	2	B	0.138	278.2
3	21	2021-06-26	2	B	0.1405	293.3
3	21	2021-06-26	2	B	0.1118	312.7
3	21	2021-06-26	2	B	0.1399	273.8
3	21	2021-06-26	3	D	0.2106	248.4
3	21	2021-06-26	3	D	0.1831	265.5
3	21	2021-06-26	3	D	0.1991	272.6
3	21	2021-06-26	3	D	0.1685	237.5
3	21	2021-06-26	3	D	0.1774	248.4
3	21	2021-06-26	4	E	0.1977	254.9
3	21	2021-06-26	4	E	0.1048	152.8
3	21	2021-06-26	4	E	0.3547	253
3	21	2021-06-26	4	E	0.2134	268.5
3	21	2021-06-26	4	E	0.1879	164.4
3	21	2021-06-26	5	G	0.1001	90.3
3	21	2021-06-26	5	G	0.1157	65.3
3	21	2021-06-26	5	G	0.162	58
3	21	2021-06-26	5	G	0.1076	101.5
3	21	2021-06-26	5	G	0.1559	66.8
3	21	2021-06-26	6	H	0.2159	75.1
3	21	2021-06-26	6	H	0.2097	63.8
3	21	2021-06-26	6	H	0.2043	64.8
3	21	2021-06-26	6	H	0.1994	56
3	21	2021-06-26	6	H	0.1953	56.2
4	28	2021-07-03	1	A	0.1915	263.7
4	28	2021-07-03	1	A	0.1753	270.3
4	28	2021-07-03	1	A	0.1842	270.1
4	28	2021-07-03	1	A	0.1853	279.8
4	28	2021-07-03	1	A	0.1601	285.8
4	28	2021-07-03	2	B	0.1979	288.1
4	28	2021-07-03	2	B	0.2109	285.1
4	28	2021-07-03	2	B	0.2018	285.3
4	28	2021-07-03	2	B	0.2702	290
4	28	2021-07-03	2	B	0.1934	287
4	28	2021-07-03	3	D	0.1401	277.5
4	28	2021-07-03	3	D	0.1	276.5
4	28	2021-07-03	3	D	0.1038	270
4	28	2021-07-03	3	D	0.1369	270
4	28	2021-07-03	3	D	0.124	265.1
4	28	2021-07-03	4	E	0.2515	322.5
4	28	2021-07-03	4	E	0.2346	319.8
4	28	2021-07-03	4	E	0.2615	322.8
4	28	2021-07-03	4	E	0.2216	321.8
4	28	2021-07-03	4	E	0.2416	320
4	28	2021-07-03	5	G	0.2293	315
4	28	2021-07-03	5	G	0.194	353
4	28	2021-07-03	5	G	0.2014	350
4	28	2021-07-03	5	G	0.1941	356.6
4	28	2021-07-03	5	G	0.1851	357.1
4	28	2021-07-03	6	H	0.1474	89.1
4	28	2021-07-03	6	H	0.1093	92.7
4	28	2021-07-03	6	H	0.1635	88.2
4	28	2021-07-03	6	H	0.1839	93.5
4	28	2021-07-03	6	H	0.219	81.1
5	35	2021-07-10	1	A	0.101	319.5
5	35	2021-07-10	1	A	0.1167	242.3
5	35	2021-07-10	1	A	0.1021	198.4
5	35	2021-07-10	1	A	0.1231	26.5
5	35	2021-07-10	1	A	0.0909	313.3
5	35	2021-07-10	2	B	0.1681	245.4
5	35	2021-07-10	2	B	0.1335	202
5	35	2021-07-10	2	B	0.1604	280.5
5	35	2021-07-10	2	B	0.1474	206
5	35	2021-07-10	2	B	0.1199	203
5	35	2021-07-10	3	D	0.1027	115.4
5	35	2021-07-10	3	D	0.0963	117.4
5	35	2021-07-10	3	D	0.1048	149.8
5	35	2021-07-10	3	D	0.1977	182.9
5	35	2021-07-10	3	D	0.1299	205.7
5	35	2021-07-10	4	E	0.1052	292.6
5	35	2021-07-10	4	E	0.1475	313.4
5	35	2021-07-10	4	E	0.1064	325.1
5	35	2021-07-10	4	E	0.1157	200
5	35	2021-07-10	4	E	0.0983	318
5	35	2021-07-10	5	G	0.136	279.6
5	35	2021-07-10	5	G	0.1084	230
5	35	2021-07-10	5	G	0.1325	247.4
5	35	2021-07-10	5	G	0.1528	355.7
5	35	2021-07-10	5	G	0.1065	139
5	35	2021-07-10	6	H	0.1549	314.2
5	35	2021-07-10	6	H	0.1041	231.4
5	35	2021-07-10	6	H	0.1027	67.7
5	35	2021-07-10	6	H	0.149	213.5
5	35	2021-07-10	6	H	0.0981	275
6	42	2021-07-17	1	A	0.1246	342.2
6	42	2021-07-17	1	A	0.1726	231.4
6	42	2021-07-17	1	A	0.1279	198.8
6	42	2021-07-17	1	A	0.1165	241
6	42	2021-07-17	1	A	0.1273	261.4
6	42	2021-07-17	2	B	0.1125	357.1
6	42	2021-07-17	2	B	0.1363	267.3
6	42	2021-07-17	2	B	0.1472	238.4
6	42	2021-07-17	2	B	0.2133	276.9
6	42	2021-07-17	2	B	0.1983	189.5
6	42	2021-07-17	3	D	0.1356	243.5
6	42	2021-07-17	3	D	0.1277	223.5
6	42	2021-07-17	3	D	0.1018	234.5
6	42	2021-07-17	3	D	0.1284	186.2
6	42	2021-07-17	3	D	0.1362	210.6
6	42	2021-07-17	4	E	0.1173	251
6	42	2021-07-17	4	E	0.1267	218.4
6	42	2021-07-17	4	E	0.1638	271.2
6	42	2021-07-17	4	E	0.1732	293.3
6	42	2021-07-17	4	E	0.1738	190
6	42	2021-07-17	5	G	0.1283	213.5
6	42	2021-07-17	5	G	0.2135	183.7
6	42	2021-07-17	5	G	0.1923	193.9
6	42	2021-07-17	5	G	0.1793	274.4
6	42	2021-07-17	5	G	0.1378	253.7
6	42	2021-07-17	6	H	0.1379	333.4
6	42	2021-07-17	6	H	0.2139	296.6
6	42	2021-07-17	6	H	0.1273	264
6	42	2021-07-17	6	H	0.1384	284.4
6	42	2021-07-17	6	H	0.1695	354.7
7	49	2021-07-24	1	A	0.1376	198
7	49	2021-07-24	1	A	0.1227	256.7
7	49	2021-07-24	1	A	0.1903	275
7	49	2021-07-24	1	A	0.1849	287.7
7	49	2021-07-24	1	A	0.2484	188.5
7	49	2021-07-24	2	B	0.1265	235.4
7	49	2021-07-24	2	B	0.0978	202.4
7	49	2021-07-24	2	B	0.1026	230.5
7	49	2021-07-24	2	B	0.1235	206
7	49	2021-07-24	2	B	0.1765	203
7	49	2021-07-24	3	D	0.1321	309
7	49	2021-07-24	3	D	0.1098	287
7	49	2021-07-24	3	D	0.1088	243.5
7	49	2021-07-24	3	D	0.1625	223.5
7	49	2021-07-24	3	D	0.1075	234.5
7	49	2021-07-24	4	E	0.1018	238.4
7	49	2021-07-24	4	E	0.1284	276.9
7	49	2021-07-24	4	E	0.1362	189.5
7	49	2021-07-24	4	E	0.1732	0.1793
7	49	2021-07-24	4	E	0.1738	0.1378
7	49	2021-07-24	5	G	0.1432	264
7	49	2021-07-24	5	G	0.1654	284.4
7	49	2021-07-24	5	G	0.1542	354.7
7	49	2021-07-24	5	G	0.1265	241
7	49	2021-07-24	5	G	0.1342	261.4
7	49	2021-07-24	6	H	0.2751	89.1
7	49	2021-07-24	6	H	0.2246	92.7
7	49	2021-07-24	6	H	0.1362	88.2
7	49	2021-07-24	6	H	0.1732	88
7	49	2021-07-24	6	H	0.1465	78.3
9	63	2021-08-07	1	A	0.1125	380.2
9	63	2021-08-07	1	A	0.1363	325.3
9	63	2021-08-07	1	A	0.1472	278
9	63	2021-08-07	1	A	0.1243	312.6
9	63	2021-08-07	1	A	0.1387	278.9
9	63	2021-08-07	2	B	0.1256	271.2
9	63	2021-08-07	2	B	0.1367	293.3
9	63	2021-08-07	2	B	0.1588	190
9	63	2021-08-07	2	B	0.1438	223.5
9	63	2021-08-07	2	B	0.1329	234.5
9	63	2021-08-07	3	D	0.1567	270
9	63	2021-08-07	3	D	0.1363	310.2
9	63	2021-08-07	3	D	0.1472	291.9
9	63	2021-08-07	3	D	0.3421	226
9	63	2021-08-07	3	D	0.1321	256
9	63	2021-08-07	4	E	0.2246	271.2
9	63	2021-08-07	4	E	0.1362	293.3
9	63	2021-08-07	4	E	0.1732	190
9	63	2021-08-07	4	E	0.1235	230.5
9	63	2021-08-07	4	E	0.1765	206
9	63	2021-08-07	5	G	0.1726	289
9	63	2021-08-07	5	G	0.1279	235.4
9	63	2021-08-07	5	G	0.1165	202.4
9	63	2021-08-07	5	G	0.1108	230.5
9	63	2021-08-07	5	G	0.0992	285.2
9	63	2021-08-07	6	H	0.1842	223.7
9	63	2021-08-07	6	H	0.1853	256.2
9	63	2021-08-07	6	H	0.1601	230.5
9	63	2021-08-07	6	H	0.1472	206
9	63	2021-08-07	6	H	0.3421	203
11	77	2021-08-21	1	A	0.1356	226
11	77	2021-08-21	1	A	0.1576	256
11	77	2021-08-21	1	A	0.1762	202.4
11	77	2021-08-21	1	A	0.1541	230.5
11	77	2021-08-21	1	A	0.1564	206
11	77	2021-08-21	2	B	0.1354	345.1
11	77	2021-08-21	2	B	0.1343	231
11	77	2021-08-21	2	B	0.1483	245.2
11	77	2021-08-21	2	B	0.1764	357
11	77	2021-08-21	2	B	0.1893	287.5
11	77	2021-08-21	3	D	0.1642	334.8
11	77	2021-08-21	3	D	0.1843	323
11	77	2021-08-21	3	D	0.1248	315
11	77	2021-08-21	3	D	0.1833	316.2
11	77	2021-08-21	3	D	0.1542	318.1
11	77	2021-08-21	4	E	0.1364	267.2
11	77	2021-08-21	4	E	0.1273	214.5
11	77	2021-08-21	4	E	0.1472	265
11	77	2021-08-21	4	E	0.1242	278.5
11	77	2021-08-21	4	E	0.1362	287.1
11	77	2021-08-21	5	G	0.1543	276.1
11	77	2021-08-21	5	G	0.1563	252.4
11	77	2021-08-21	5	G	0.1356	274.3
11	77	2021-08-21	5	G	0.1763	289.1
11	77	2021-08-21	5	G	0.1542	286.6
11	77	2021-08-21	6	H	0.1542	265.1
11	77	2021-08-21	6	H	0.1347	234.7
11	77	2021-08-21	6	H	0.1324	215.3
11	77	2021-08-21	6	H	0.1353	156.2
11	77	2021-08-21	6	H	0.1266	198.2
13	91	2021-09-04	1	A	0.1427	297
13	91	2021-09-04	1	A	0.1836	291.2
13	91	2021-09-04	1	A	0.1937	313.4
13	91	2021-09-04	1	A	0.1637	251.4
13	91	2021-09-04	1	A	0.1728	263.7
13	91	2021-09-04	2	B	0.1737	319.7
13	91	2021-09-04	2	B	0.2638	274
13	91	2021-09-04	2	B	0.1526	295.7
13	91	2021-09-04	2	B	0.1637	326.6
13	91	2021-09-04	2	B	0.1737	257.3
13	91	2021-09-04	3	D	0.1534	257.6
13	91	2021-09-04	3	D	0.1637	271.9
13	91	2021-09-04	3	D	0.9373	318.6
13	91	2021-09-04	3	D	0.1484	265.5
13	91	2021-09-04	3	D	0.1534	297.4
13	91	2021-09-04	4	E	0.1425	316.6
13	91	2021-09-04	4	E	0.1642	283.8
13	91	2021-09-04	4	E	0.1749	304.7
13	91	2021-09-04	4	E	0.1673	285.6
13	91	2021-09-04	4	E	0.1673	274.4
13	91	2021-09-04	5	G	0.1985	294.7
13	91	2021-09-04	5	G	0.1786	342.8
13	91	2021-09-04	5	G	0.1986	318.4
13	91	2021-09-04	5	G	0.1763	324.6
13	91	2021-09-04	5	G	0.1673	298.4
13	91	2021-09-04	6	H	0.1455	321
13	91	2021-09-04	6	H	0.1983	293.4
13	91	2021-09-04	6	H	0.1789	304.5
13	91	2021-09-04	6	H	0.1894	275.5
13	91	2021-09-04	6	H	0.1673	284.8
13	91	2021-09-04	6	H	0.1455	321
13	91	2021-09-04	6	H	0.1983	293.4
13	91	2021-09-04	6	H	0.1789	304.5
13	91	2021-09-04	6	H	0.1894	275.5
13	91	2021-09-04	6	H	0.1673	284.8
15	105	2021-09-18	2	B	0.1848	299.8
15	105	2021-09-18	2	B	0.1874	329.5
15	105	2021-09-18	2	B	0.1764	274.5
15	105	2021-09-18	2	B	0.1957	289.8
15	105	2021-09-18	2	B	0.1784	267
15	105	2021-09-18	3	D	0.1238	274.6
15	105	2021-09-18	3	D	0.1564	248.5
15	105	2021-09-18	3	D	0.1783	265.8
15	105	2021-09-18	3	D	0.1582	231.5
15	105	2021-09-18	3	D	0.1938	215.4
15	105	2021-09-18	4	E	0.1634	257.6
15	105	2021-09-18	4	E	0.1782	238.8
15	105	2021-09-18	4	E	0.1784	267.9
15	105	2021-09-18	4	E	0.1834	253.6
15	105	2021-09-18	4	E	0.1572	324.4
15	105	2021-09-18	5	G	0.1673	248.1
15	105	2021-09-18	5	G	0.1478	226.6
15	105	2021-09-18	5	G	0.1845	235.5
15	105	2021-09-18	5	G	0.2133	217.5
15	105	2021-09-18	5	G	0.1938	156.4
15	105	2021-09-18	6	H	0.2273	92.5
15	105	2021-09-18	6	H	0.1924	82.6
15	105	2021-09-18	6	H	0.2189	63.6
15	105	2021-09-18	6	H	0.1642	143.5
15	105	2021-09-18	6	H	0.1783	103.8
17	119	2021-10-02	1	A	0.1783	226
17	119	2021-10-02	1	A	0.1576	257.6
17	119	2021-10-02	1	A	0.1562	289.4
17	119	2021-10-02	1	A	0.1792	230.5
17	119	2021-10-02	1	A	0.1843	227.4
17	119	2021-10-02	2	B	0.1767	271.9
17	119	2021-10-02	2	B	0.1638	291.4
17	119	2021-10-02	2	B	0.1678	345.1
17	119	2021-10-02	2	B	0.2348	313.5
17	119	2021-10-02	2	B	0.1934	302.4
17	119	2021-10-02	3	D	0.1875	318.4
17	119	2021-10-02	3	D	0.1529	281.4
17	119	2021-10-02	3	D	0.1533	278.3
17	119	2021-10-02	3	D	0.1373	310.4
17	119	2021-10-02	3	D	0.1893	289.6
17	119	2021-10-02	4	E	0.1934	251.5
17	119	2021-10-02	4	E	0.2198	274.2
17	119	2021-10-02	4	E	0.1984	265.6
17	119	2021-10-02	4	E	0.1678	287.4
17	119	2021-10-02	4	E	0.1836	284.5
17	119	2021-10-02	5	G	0.1474	274.7
17	119	2021-10-02	5	G	0.1677	258.6
17	119	2021-10-02	5	G	0.1784	236.5
17	119	2021-10-02	5	G	0.1673	261.4
17	119	2021-10-02	5	G	0.1467	287.4
17	119	2021-10-02	6	H	0.1484	225.7
17	119	2021-10-02	6	H	0.1784	132.5
17	119	2021-10-02	6	H	0.1823	201.5
17	119	2021-10-02	6	H	0.1445	194.6
17	119	2021-10-02	6	H	0.1457	218.5
